# Supplementary material for: Improved OTU-picking using long-read 16S rRNA gene amplicon sequencing and generic hierarchical clustering
Source: Microbiome. 2015 Oct 5;3:43. doi: 10.1186/s40168-015-0105-6 (PMC4593230; doi:10.1186/s40168-015-0105-6)
Supplement: Additional file 2: — Effects of read lengths on clustering of simulated data. Linear regression tests were performed on ARI versus read lengths, and significance testing was performed using analysis of variance (ANOVA). p values for each program and mock community are listed in column three. [file 40168_2015_105_MOESM2_ESM.xlsx]

## Sheet: Sheet1
Program	Complexity level of mock communities	Linear regression p-value
cdhit	LC	6.6149e-27
cdhit	MC	2.29643e-35
cdhit	HC	3.64697e-32
usearch	LC	0.000598984
usearch	MC	3.08147e-12
usearch	HC	1.46005e-17
oclust.MSA	LC	0.614868
oclust.MSA	MC	1.95753e-07
oclust.MSA	HC	4.82736e-14
oclust.PW	LC	7.69658e-06
oclust.PW	MC	4.3051e-21
oclust.PW	HC	1.36043e-31
