# Supplementary material for: Improved OTU-picking using long-read 16S rRNA gene amplicon sequencing and generic hierarchical clustering
Source: Microbiome. 2015 Oct 5;3:43. doi: 10.1186/s40168-015-0105-6 (PMC4593230; doi:10.1186/s40168-015-0105-6)
Supplement: Additional file 6: — Number of OTUs formed from binning of PacBio CCS reads by number of passes. PacBio CCS reads were binned into four groups by the number of CCS passes. The bins correspond to the following number of passes: bin 1 [3,9); bin 2 [9,15); bin 3 [15,24) reads; and bin 4 ≥ 24. [file 40168_2015_105_MOESM6_ESM.xlsx]

## Sheet: Sheet1
					Number of OTUs
				Sequence similarity	bin 1	bin 2	bin 3	bin 4
				0.01	285	508	492	439
				0.02	144	293	305	273
				0.03	82	166	169	158
				0.04	53	92	98	91
				0.05	31	51	54	51
				0.06	19	30	32	29
					Number of OTUs (10 or more reads)
				Sequence similarity	bin 1	bin 2	bin 3	bin 4
				0.01	27	20	18	14
				0.02	22	21	20	20
				0.03	20	23	18	19
				0.04	13	19	23	21
				0.05	14	19	22	20
				0.06	10	17	17	14
