# Supplementary material for: Improved OTU-picking using long-read 16S rRNA gene amplicon sequencing and generic hierarchical clustering
Source: Microbiome. 2015 Oct 5;3:43. doi: 10.1186/s40168-015-0105-6 (PMC4593230; doi:10.1186/s40168-015-0105-6)
Supplement: Additional file 9: — Genomes included in the sequencing benchmark. Table of accession numbers of 16S rRNA gene sequences used for mock communities (each row corresponds to one 16S rRNA gene sequence). Columns: (i) complexity level of the mock community; (ii) identifier of the mock community; (iii) Greengenes identifier of the record; (iv) the NCBI GenBank accession number for the record; (v) and the taxonomic classification of the genome. [file 40168_2015_105_MOESM9_ESM.xlsx]

## Sheet: Sheet1
Complexity	Mock community	GreenGenes identifier	NCBI accession	Taxonomy
MC	1	1010586	HQ857720	k__Bacteria; p__Bacteroidetes; c__Sphingobacteriia; o__Sphingobacteriales; f__Balneolaceae; g__Balneola; s__
MC	1	106436	AY576655	k__Bacteria; p__Bacteroidetes; c__Flavobacteriia; o__Flavobacteriales; f__Flavobacteriaceae; g__Gillisia; s__
MC	1	1082226	HQ857722	k__Bacteria; p__Bacteroidetes; c__Sphingobacteriia; o__Sphingobacteriales; f__Balneolaceae; g__KSA1; s__
MC	1	108685	AY771712	k__Bacteria; p__Bacteroidetes; c__Flavobacteriia; o__Flavobacteriales; f__Flavobacteriaceae; g__Polaribacter; s__
MC	1	109145	AY794206	k__Bacteria; p__Bacteroidetes; c__Flavobacteriia; o__Flavobacteriales; f__Flavobacteriaceae; g__Sediminicola; s__
MC	1	1105490	GU437366	k__Bacteria; p__Bacteroidetes; c__Sphingobacteriia; o__Sphingobacteriales; f__Rhodothermaceae; g__Rhodothermus; s__
MC	1	1106024	JF431460	k__Bacteria; p__Bacteroidetes; c__Sphingobacteriia; o__Sphingobacteriales; f__Sphingobacteriaceae; g__Pedobacter; s__
MC	1	1107426	GQ274070	k__Bacteria; p__Bacteroidetes; c__Flavobacteriia; o__Flavobacteriales; f__Flavobacteriaceae; g__Olleya; s__
MC	1	1107522	HQ910286	k__Bacteria; p__Bacteroidetes; c__Sphingobacteriia; o__Sphingobacteriales; f__Flammeovirgaceae; g__A4; s__
MC	1	1107867	HM066246	k__Bacteria; p__Bacteroidetes; c__Sphingobacteriia; o__Sphingobacteriales; f__Sphingobacteriaceae; g__Pedobacter; s__
MC	1	1108997	HM049687	k__Bacteria; p__Bacteroidetes; c__Sphingobacteriia; o__Sphingobacteriales; f__Sphingobacteriaceae; g__Pedobacter; s__
MC	1	110974	AB199571	k__Bacteria; p__Bacteroidetes; c__Bacteroidia; o__Bacteroidales; f__Porphyromonadaceae; g__Dysgonomonas; s__
MC	1	1111869	JF778706	k__Bacteria; p__Bacteroidetes; c__Sphingobacteriia; o__Sphingobacteriales; f__Sphingobacteriaceae; g__Pedobacter; s__
MC	1	1115289	JF697456	k__Bacteria; p__Bacteroidetes; c__Sphingobacteriia; o__Sphingobacteriales; f__Flexibacteraceae; g__Arcicella; s__
MC	1	1116703	JF697398	k__Bacteria; p__Bacteroidetes; c__Sphingobacteriia; o__Sphingobacteriales; f__Flexibacteraceae; g__Arcicella; s__
MC	1	111765	AY871825	k__Bacteria; p__Bacteroidetes; c__Flavobacteriia; o__Flavobacteriales; f__Flavobacteriaceae; g__Riemerella; s__
MC	1	1118322	HQ671078	k__Bacteria; p__Bacteroidetes; c__Flavobacteriia; o__Flavobacteriales; f__Flavobacteriaceae; g__Myroides; s__odoratimimus
MC	1	112081	AB193101	k__Bacteria; p__Bacteroidetes; c__Flavobacteriia; o__Flavobacteriales; f__Flavobacteriaceae; g__Chryseobacterium; s__joostei
MC	1	1122164	NR_044778	k__Bacteria; p__Bacteroidetes; c__Bacteroidia; o__Bacteroidales; f__Porphyromonadaceae; g__Dysgonomonas; s__
MC	1	1122502	NR_041372	k__Bacteria; p__Bacteroidetes; c__Sphingobacteriia; o__Sphingobacteriales; f__Flexibacteraceae; g__Dyadobacter; s__
MC	1	1123656	NR_042991	k__Bacteria; p__Bacteroidetes; c__Sphingobacteriia; o__Sphingobacteriales; f__Balneolaceae; g__Balneola; s__alkaliphila
MC	1	1126194	NR_041689	k__Bacteria; p__Bacteroidetes; c__Flavobacteriia; o__Flavobacteriales; f__Flavobacteriaceae; g__Winogradskyella; s__thalassocola
MC	1	1126475	NR_041373	k__Bacteria; p__Bacteroidetes; c__Sphingobacteriia; o__Sphingobacteriales; f__Flexibacteraceae; g__Emticicia; s__
MC	1	1127072	JN032964	k__Bacteria; p__Bacteroidetes; c__Bacteroidia; o__Bacteroidales; f__[Paraprevotellaceae]; g__[Prevotella]; s__
MC	1	1128763	JN408956	k__Bacteria; p__Bacteroidetes; c__Sphingobacteriia; o__Sphingobacteriales; f__Chitinophagaceae; g__Flavisolibacter; s__
MC	1	1128856	JN559597	k__Bacteria; p__Bacteroidetes; c__Bacteroidia; o__Bacteroidales; f__[Paraprevotellaceae]; g__[Prevotella]; s__
MC	1	1130598	NR_044271	k__Bacteria; p__Bacteroidetes; c__Flavobacteriia; o__Flavobacteriales; f__Flavobacteriaceae; g__Arenibacter; s__
MC	1	1136555	JN175350	k__Bacteria; p__Bacteroidetes; c__Flavobacteriia; o__Flavobacteriales; f__Flavobacteriaceae; g__Olleya; s__
MC	1	1142633	NR_044380	k__Bacteria; p__Bacteroidetes; c__Sphingobacteriia; o__Sphingobacteriales; f__Sphingobacteriaceae; g__Pedobacter; s__
MC	1	1148289	AB671760	k__Bacteria; p__Bacteroidetes; c__Flavobacteriia; o__Flavobacteriales; f__Flavobacteriaceae; g__Capnocytophaga; s__haemolytica
MC	1	118184	DQ002871	k__Bacteria; p__Bacteroidetes; c__Flavobacteriia; o__Flavobacteriales; f__Flavobacteriaceae; g__Gramella; s__
MC	1	131276	AY643078	k__Bacteria; p__Bacteroidetes; c__Flavobacteriia; o__Flavobacteriales; f__Flavobacteriaceae; g__Capnocytophaga; s__
MC	1	136881	AY907776	k__Bacteria; p__Bacteroidetes; c__Sphingobacteriia; o__Sphingobacteriales; f__Ekhidnaceae; g__NAC60-3; s__
MC	1	139593	DQ015797	k__Bacteria; p__Bacteroidetes; c__Sphingobacteriia; o__Sphingobacteriales; f__Flammeovirgaceae; g__A4; s__
MC	1	140348	DQ177475	k__Bacteria; p__Bacteroidetes; c__Sphingobacteriia; o__Sphingobacteriales; f__Flexibacteraceae; g__Hymenobacter; s__
MC	1	140497	DQ202393	k__Bacteria; p__Bacteroidetes; c__Flavobacteriia; o__Flavobacteriales; f__Flavobacteriaceae; g__Gillisia; s__
MC	1	141948	AY771720	k__Bacteria; p__Bacteroidetes; c__Flavobacteriia; o__Flavobacteriales; f__Flavobacteriaceae; g__Winogradskyella; s__thalassocola
MC	1	144591	DQ298767	k__Bacteria; p__Bacteroidetes; c__Sphingobacteriia; o__Sphingobacteriales; f__Sphingobacteriaceae; g__Sphingobacterium; s__multivorum
MC	1	144660	AY771766	k__Bacteria; p__Bacteroidetes; c__Flavobacteriia; o__Flavobacteriales; f__Flavobacteriaceae; g__Olleya; s__
MC	1	145385	DQ337555	k__Bacteria; p__Bacteroidetes; c__Flavobacteriia; o__Flavobacteriales; f__Flavobacteriaceae; g__Chryseobacterium; s__joostei
MC	1	145548	AM040097	k__Bacteria; p__Bacteroidetes; c__Flavobacteriia; o__Flavobacteriales; f__Flavobacteriaceae; g__Psychroserpens; s__
MC	1	148616	AY672073	k__Bacteria; p__Bacteroidetes; c__Bacteroidia; o__Bacteroidales; f__Porphyromonadaceae; g__Porphyromonas; s__
MC	1	150156	AM177637	k__Bacteria; p__Bacteroidetes; c__Flavobacteriia; o__Flavobacteriales; f__Flavobacteriaceae; g__Flavobacterium; s__
MC	1	151197	DQ346450	k__Bacteria; p__Bacteroidetes; c__Flavobacteriia; o__Flavobacteriales; f__Flavobacteriaceae; g__Wautersiella; s__
MC	1	152192	AAOI01000007	k__Bacteria; p__Bacteroidetes; c__Flavobacteriia; o__Flavobacteriales; f__Flavobacteriaceae; g__Robiginitalea; s__
MC	1	155533	DQ396348	k__Bacteria; p__Bacteroidetes; c__Flavobacteriia; o__Flavobacteriales; f__Flavobacteriaceae; g__Zunongwangia; s__profunda
MC	1	156035	DQ365998	k__Bacteria; p__Bacteroidetes; c__Sphingobacteriia; o__Sphingobacteriales; f__Chitinophagaceae; g__Segetibacter; s__
MC	1	1574399	AB636993	k__Bacteria; p__Bacteroidetes; c__Sphingobacteriia; o__Sphingobacteriales; f__Flexibacteraceae; g__Pontibacter; s__korlensis
MC	1	162999	DQ673672	k__Bacteria; p__Bacteroidetes; c__Flavobacteriia; o__Flavobacteriales; f__Flavobacteriaceae; g__Chryseobacterium; s__
MC	1	163515	DQ012296	k__Bacteria; p__Bacteroidetes; c__Flavobacteriia; o__Flavobacteriales; f__Flavobacteriaceae; g__Capnocytophaga; s__
MC	1	163732	DQ905252	k__Bacteria; p__Bacteroidetes; c__Bacteroidia; o__Bacteroidales; f__Porphyromonadaceae; g__Parabacteroides; s__
MC	1	1638802	HQ118942	k__Bacteria; p__Bacteroidetes; c__Sphingobacteriia; o__Sphingobacteriales; f__Chitinophagaceae; g__Flavisolibacter; s__
MC	1	165107	DQ344916	k__Bacteria; p__Bacteroidetes; c__Bacteroidia; o__Bacteroidales; f__Porphyromonadaceae; g__Tannerella; s__forsythia
MC	1	165694	DQ012332	k__Bacteria; p__Bacteroidetes; c__Flavobacteriia; o__Flavobacteriales; f__Flavobacteriaceae; g__Capnocytophaga; s__ochracea
MC	1	1689895	JF710262	k__Bacteria; p__Bacteroidetes; c__Sphingobacteriia; o__Sphingobacteriales; f__Chitinophagaceae; g__Chitinophaga; s__
MC	1	169001	AM238681	k__Bacteria; p__Bacteroidetes; c__Flavobacteriia; o__Flavobacteriales; f__Flavobacteriaceae; g__Wautersiella; s__falsenii
MC	1	169444	DQ904917	k__Bacteria; p__Bacteroidetes; c__Bacteroidia; o__Bacteroidales; f__Bacteroidaceae; g__Bacteroides; s__fragilis
MC	1	1697815	JQ825098	k__Bacteria; p__Bacteroidetes; c__Sphingobacteriia; o__Sphingobacteriales; f__Balneolaceae; g__KSA1; s__
MC	1	170472	DQ905781	k__Bacteria; p__Bacteroidetes; c__Bacteroidia; o__Bacteroidales; f__[Paraprevotellaceae]; g__Paraprevotella; s__
MC	1	172628	AM238670	k__Bacteria; p__Bacteroidetes; c__Flavobacteriia; o__Flavobacteriales; f__Flavobacteriaceae; g__Wautersiella; s__falsenii
MC	1	1728372	HQ813784	k__Bacteria; p__Bacteroidetes; c__Bacteroidia; o__Bacteroidales; f__[Odoribacteraceae]; g__Odoribacter; s__
MC	1	172930	AB267715	k__Bacteria; p__Bacteroidetes; c__Sphingobacteriia; o__Sphingobacteriales; f__Sphingobacteriaceae; g__Olivibacter; s__
MC	1	1765229	JQ579718	k__Bacteria; p__Bacteroidetes; c__Flavobacteriia; o__Flavobacteriales; f__Flavobacteriaceae; g__Winogradskyella; s__
MC	1	179748	EF016477	k__Bacteria; p__Bacteroidetes; c__Flavobacteriia; o__Flavobacteriales; f__Flavobacteriaceae; g__Polaribacter; s__
MC	1	1797563	JN236346	k__Bacteria; p__Bacteroidetes; c__Sphingobacteriia; o__Sphingobacteriales; f__Amoebophilaceae; g__Candidatus Cardinium; s__
MC	1	1806279	JN680567	k__Bacteria; p__Bacteroidetes; c__Bacteroidia; o__Bacteroidales; f__Porphyromonadaceae; g__Candidatus Azobacteroides; s__
MC	1	1812421	HQ741143	k__Bacteria; p__Bacteroidetes; c__Bacteroidia; o__Bacteroidales; f__Bacteroidaceae; g__Bacteroides; s__
MC	1	182298	DQ995227	k__Bacteria; p__Bacteroidetes; c__Flavobacteriia; o__Flavobacteriales; f__Flavobacteriaceae; g__Riemerella; s__
MC	1	1867542	HQ286278	k__Bacteria; p__Bacteroidetes; c__Flavobacteriia; o__Flavobacteriales; f__Flavobacteriaceae; g__Riemerella; s__
MC	1	1923	AF001749	k__Bacteria; p__Bacteroidetes; c__Bacteroidia; o__Bacteroidales; f__Porphyromonadaceae; g__Paludibacter; s__
MC	1	1936254	JQ083963	k__Bacteria; p__Bacteroidetes; c__Bacteroidia; o__Bacteroidales; f__[Paraprevotellaceae]; g__Paraprevotella; s__
MC	1	1943073	CP002831	k__Bacteria; p__Bacteroidetes; c__Sphingobacteriia; o__Sphingobacteriales; f__Saprospiraceae; g__Aureispira; s__
MC	1	195832	DQ129647	k__Bacteria; p__Bacteroidetes; c__Sphingobacteriia; o__Sphingobacteriales; f__Chitinophagaceae; g__Flavisolibacter; s__
MC	1	1972	AB009233	k__Bacteria; p__Bacteroidetes; c__Bacteroidia; o__Bacteroidales; f__Porphyromonadaceae; g__Paludibacter; s__
MC	1	1974697	AB637638	k__Bacteria; p__Bacteroidetes; c__Sphingobacteriia; o__Sphingobacteriales; f__Flexibacteraceae; g__Hymenobacter; s__
MC	1	1977254	JQ740270	k__Bacteria; p__Bacteroidetes; c__Sphingobacteriia; o__Sphingobacteriales; f__Sphingobacteriaceae; g__Sphingobacterium; s__
MC	1	205118	EF445256	k__Bacteria; p__Bacteroidetes; c__Bacteroidia; o__Bacteroidales; f__Porphyromonadaceae; g__Paludibacter; s__
MC	1	205740	EF398485	k__Bacteria; p__Bacteroidetes; c__Bacteroidia; o__Bacteroidales; f__Bacteroidaceae; g__Bacteroides; s__caccae
MC	1	210540	AM491372	k__Bacteria; p__Bacteroidetes; c__Sphingobacteriia; o__Sphingobacteriales; f__Sphingobacteriaceae; g__Pedobacter; s__
MC	1	215545	EF127607	k__Bacteria; p__Bacteroidetes; c__Flavobacteriia; o__Flavobacteriales; f__Flavobacteriaceae; g__Gillisia; s__
MC	1	216125	EF402613	k__Bacteria; p__Bacteroidetes; c__Bacteroidia; o__Bacteroidales; f__[Odoribacteraceae]; g__Butyricimonas; s__
MC	1	2231213	JN713462	k__Bacteria; p__Bacteroidetes; c__Flavobacteriia; o__Flavobacteriales; f__Flavobacteriaceae; g__Capnocytophaga; s__
MC	1	223817	EF539881	k__Bacteria; p__Bacteroidetes; c__Sphingobacteriia; o__Sphingobacteriales; f__Chitinophagaceae; g__Niabella; s__
MC	1	227857	EF572639	k__Bacteria; p__Bacteroidetes; c__Sphingobacteriia; o__Sphingobacteriales; f__Ekhidnaceae; g__NAC60-3; s__
MC	1	229011	EF520594	k__Bacteria; p__Bacteroidetes; c__Sphingobacteriia; o__Sphingobacteriales; f__Flexibacteraceae; g__Arcicella; s__
MC	1	231693	EF572601	k__Bacteria; p__Bacteroidetes; c__Sphingobacteriia; o__Sphingobacteriales; f__Ekhidnaceae; g__NAC60-3; s__
MC	1	232524	EF575061	k__Bacteria; p__Bacteroidetes; c__Sphingobacteriia; o__Sphingobacteriales; f__Ekhidnaceae; g__NAC60-3; s__
MC	1	2336269	AB696260	k__Bacteria; p__Bacteroidetes; c__Sphingobacteriia; o__Sphingobacteriales; f__Chitinophagaceae; g__Flavisolibacter; s__
MC	1	2340309	HQ795365	k__Bacteria; p__Bacteroidetes; c__Bacteroidia; o__Bacteroidales; f__Porphyromonadaceae; g__Parabacteroides; s__distasonis
MC	1	236254	EU196340	k__Bacteria; p__Bacteroidetes; c__Flavobacteriia; o__Flavobacteriales; f__Flavobacteriaceae; g__Gillisia; s__
MC	1	2376176	AB637354	k__Bacteria; p__Bacteroidetes; c__Sphingobacteriia; o__Sphingobacteriales; f__Flexibacteraceae; g__Hymenobacter; s__
MC	1	2387667	HQ769388	k__Bacteria; p__Bacteroidetes; c__Bacteroidia; o__Bacteroidales; f__[Odoribacteraceae]; g__Odoribacter; s__
MC	1	2391	U41346	k__Bacteria; p__Bacteroidetes; c__Flavobacteriia; o__Flavobacteriales; f__Flavobacteriaceae; g__Capnocytophaga; s__
MC	1	239714	ABHI01000001	k__Bacteria; p__Bacteroidetes; c__Flavobacteriia; o__Flavobacteriales; f__Flavobacteriaceae; g__Winogradskyella; s__
MC	1	239954	AM420077	k__Bacteria; p__Bacteroidetes; c__Bacteroidia; o__Bacteroidales; f__[Paraprevotellaceae]; g__[Prevotella]; s__
MC	1	241271	EF683056	k__Bacteria; p__Bacteroidetes; c__Sphingobacteriia; o__Sphingobacteriales; f__Chitinophagaceae; g__Flavisolibacter; s__
MC	1	243179	EU287367	k__Bacteria; p__Bacteroidetes; c__Flavobacteriia; o__Flavobacteriales; f__Flavobacteriaceae; g__Arenibacter; s__
MC	1	245033	EU305584	k__Bacteria; p__Bacteroidetes; c__Sphingobacteriia; o__Sphingobacteriales; f__Sphingobacteriaceae; g__Pedobacter; s__
MC	1	2451174	JQ617817	k__Bacteria; p__Bacteroidetes; c__Bacteroidia; o__Bacteroidales; f__Porphyromonadaceae; g__Dysgonomonas; s__
MC	1	2484	AB020206	k__Bacteria; p__Bacteroidetes; c__Sphingobacteriia; o__Sphingobacteriales; f__Sphingobacteriaceae; g__Pedobacter; s__cryoconitis
MC	1	2496243	HQ760782	k__Bacteria; p__Bacteroidetes; c__Bacteroidia; o__Bacteroidales; f__[Odoribacteraceae]; g__Odoribacter; s__
MC	1	249876	EU287278	k__Bacteria; p__Bacteroidetes; c__Flavobacteriia; o__Flavobacteriales; f__Flavobacteriaceae; g__Lutimonas; s__
MC	1	2566380	JN236345	k__Bacteria; p__Bacteroidetes; c__Sphingobacteriia; o__Sphingobacteriales; f__Amoebophilaceae; g__Candidatus Cardinium; s__
MC	1	258077	AM922186	k__Bacteria; p__Bacteroidetes; c__Flavobacteriia; o__Flavobacteriales; f__Flavobacteriaceae; g__Flavobacterium; s__succinicans
MC	1	258112	EF573344	k__Bacteria; p__Bacteroidetes; c__Sphingobacteriia; o__Sphingobacteriales; f__Ekhidnaceae; g__NAC60-3; s__
MC	1	258120	EF688385	k__Bacteria; p__Bacteroidetes; c__Sphingobacteriia; o__Sphingobacteriales; f__Flexibacteraceae; g__Pontibacter; s__
MC	1	258175	EU344952	k__Bacteria; p__Bacteroidetes; c__Flavobacteriia; o__Flavobacteriales; f__Flavobacteriaceae; g__Chryseobacterium; s__joostei
MC	1	2646	AJ242999	k__Bacteria; p__Bacteroidetes; c__Sphingobacteriia; o__Sphingobacteriales; f__Rhodothermaceae; g__Salinibacter; s__
MC	1	265061	EF426437	k__Bacteria; p__Bacteroidetes; c__Sphingobacteriia; o__Sphingobacteriales; f__Sphingobacteriaceae; g__Sphingobacterium; s__multivorum
MC	1	270188	EF394923	k__Bacteria; p__Bacteroidetes; c__Flavobacteriia; o__Flavobacteriales; f__Flavobacteriaceae; g__Chryseobacterium; s__
MC	1	2701882	AB637551	k__Bacteria; p__Bacteroidetes; c__Sphingobacteriia; o__Sphingobacteriales; f__Flexibacteraceae; g__Hymenobacter; s__
MC	1	270369	EU483665	k__Bacteria; p__Bacteroidetes; c__Sphingobacteriia; o__Sphingobacteriales; f__Sphingobacteriaceae; g__Sphingobacterium; s__multivorum
MC	1	277668	EU328099	k__Bacteria; p__Bacteroidetes; c__Sphingobacteriia; o__Sphingobacteriales; f__Balneolaceae; g__Balneola; s__
MC	1	278089	EU328018	k__Bacteria; p__Bacteroidetes; c__Sphingobacteriia; o__Sphingobacteriales; f__Balneolaceae; g__Balneola; s__
MC	1	278678	EU328034	k__Bacteria; p__Bacteroidetes; c__Sphingobacteriia; o__Sphingobacteriales; f__Balneolaceae; g__KSA1; s__
MC	1	278845	EU328000	k__Bacteria; p__Bacteroidetes; c__Sphingobacteriia; o__Sphingobacteriales; f__Balneolaceae; g__KSA1; s__
MC	1	2922075	HQ120850	k__Bacteria; p__Bacteroidetes; c__Sphingobacteriia; o__Sphingobacteriales; f__Flexibacteraceae; g__Dyadobacter; s__
MC	1	2931893	HQ783255	k__Bacteria; p__Bacteroidetes; c__Bacteroidia; o__Bacteroidales; f__Porphyromonadaceae; g__Dysgonomonas; s__
MC	1	3021604	HQ760658	k__Bacteria; p__Bacteroidetes; c__Bacteroidia; o__Bacteroidales; f__Bacteroidaceae; g__Bacteroides; s__
MC	1	3046076	JQ045836	k__Bacteria; p__Bacteroidetes; c__Flavobacteriia; o__Flavobacteriales; f__Flavobacteriaceae; g__Salegentibacter; s__
MC	1	305101	EU794298	k__Bacteria; p__Bacteroidetes; c__Bacteroidia; o__Bacteroidales; f__Bacteroidaceae; g__5-7N15; s__
MC	1	310149	EU800849	k__Bacteria; p__Bacteroidetes; c__Sphingobacteriia; o__Sphingobacteriales; f__Flexibacteraceae; g__Arcicella; s__
MC	1	312111	FJ203082	k__Bacteria; p__Bacteroidetes; c__Sphingobacteriia; o__Sphingobacteriales; f__Amoebophilaceae; g__SGUS912; s__
MC	1	312668	EU440997	k__Bacteria; p__Bacteroidetes; c__Flavobacteriia; o__Flavobacteriales; f__Flavobacteriaceae; g__Muricauda; s__
MC	1	314015	FJ152944	k__Bacteria; p__Bacteroidetes; c__Sphingobacteriia; o__Sphingobacteriales; f__Balneolaceae; g__KSA1; s__
MC	1	315090	FJ203331	k__Bacteria; p__Bacteroidetes; c__Sphingobacteriia; o__Sphingobacteriales; f__Amoebophilaceae; g__SC3-56; s__
MC	1	317024	FJ192729	k__Bacteria; p__Bacteroidetes; c__Sphingobacteriia; o__Sphingobacteriales; f__Sphingobacteriaceae; g__Pedobacter; s__
MC	1	321621	EU794188	k__Bacteria; p__Bacteroidetes; c__Bacteroidia; o__Bacteroidales; f__[Paraprevotellaceae]; g__YRC22; s__
MC	1	326382	EU794240	k__Bacteria; p__Bacteroidetes; c__Bacteroidia; o__Bacteroidales; f__Bacteroidaceae; g__5-7N15; s__
MC	1	3299915	HQ769460	k__Bacteria; p__Bacteroidetes; c__Bacteroidia; o__Bacteroidales; f__[Odoribacteraceae]; g__Odoribacter; s__
MC	1	3310572	JX016730	k__Bacteria; p__Bacteroidetes; c__Flavobacteriia; o__Flavobacteriales; f__Flavobacteriaceae; g__Tenacibaculum; s__
MC	1	334154	EU842573	k__Bacteria; p__Bacteroidetes; c__Bacteroidia; o__Bacteroidales; f__[Paraprevotellaceae]; g__CF231; s__
MC	1	3349139	JN680586	k__Bacteria; p__Bacteroidetes; c__Bacteroidia; o__Bacteroidales; f__Porphyromonadaceae; g__Tannerella; s__
MC	1	3376273	HQ793611	k__Bacteria; p__Bacteroidetes; c__Bacteroidia; o__Bacteroidales; f__[Odoribacteraceae]; g__Butyricimonas; s__
MC	1	338270	FJ231136	k__Bacteria; p__Bacteroidetes; c__Flavobacteriia; o__Flavobacteriales; f__Flavobacteriaceae; g__Psychroflexus; s__
MC	1	339075	EU735699	k__Bacteria; p__Bacteroidetes; c__Sphingobacteriia; o__Sphingobacteriales; f__Balneolaceae; g__KSA1; s__
MC	1	3405213	HQ792423	k__Bacteria; p__Bacteroidetes; c__Bacteroidia; o__Bacteroidales; f__Bacteroidaceae; g__Bacteroides; s__caccae
MC	1	3410494	JQ580101	k__Bacteria; p__Bacteroidetes; c__Flavobacteriia; o__Flavobacteriales; f__Flavobacteriaceae; g__Algibacter; s__
MC	1	3410725	HQ810150	k__Bacteria; p__Bacteroidetes; c__Bacteroidia; o__Bacteroidales; f__Bacteroidaceae; g__Bacteroides; s__
MC	1	345762	FJ203361	k__Bacteria; p__Bacteroidetes; c__Sphingobacteriia; o__Sphingobacteriales; f__Amoebophilaceae; g__SGUS912; s__
MC	1	348866	FJ156081	k__Bacteria; p__Bacteroidetes; c__Sphingobacteriia; o__Sphingobacteriales; f__Sphingobacteriaceae; g__Sphingobacterium; s__
MC	1	3546582	HQ798041	k__Bacteria; p__Bacteroidetes; c__Bacteroidia; o__Bacteroidales; f__Bacteroidaceae; g__Bacteroides; s__fragilis
MC	1	3630384	AB681061	k__Bacteria; p__Bacteroidetes; c__Flavobacteriia; o__Flavobacteriales; f__Flavobacteriaceae; g__Tenacibaculum; s__
MC	1	3684650	HQ767534	k__Bacteria; p__Bacteroidetes; c__Bacteroidia; o__Bacteroidales; f__Bacteroidaceae; g__Bacteroides; s__fragilis
MC	1	3757809	JN680577	k__Bacteria; p__Bacteroidetes; c__Bacteroidia; o__Bacteroidales; f__Porphyromonadaceae; g__Dysgonomonas; s__
MC	1	3823564	HQ118807	k__Bacteria; p__Bacteroidetes; c__Sphingobacteriia; o__Sphingobacteriales; f__Chitinophagaceae; g__Segetibacter; s__
MC	1	3823715	JQ800216	k__Bacteria; p__Bacteroidetes; c__Flavobacteriia; o__Flavobacteriales; f__Flavobacteriaceae; g__Flavobacterium; s__
MC	1	3857767	AB637399	k__Bacteria; p__Bacteroidetes; c__Sphingobacteriia; o__Sphingobacteriales; f__Flexibacteraceae; g__Hymenobacter; s__
MC	1	3897448	JX015554	k__Bacteria; p__Bacteroidetes; c__Flavobacteriia; o__Flavobacteriales; f__Flavobacteriaceae; g__Polaribacter; s__
MC	1	3932715	HQ768960	k__Bacteria; p__Bacteroidetes; c__Bacteroidia; o__Bacteroidales; f__[Odoribacteraceae]; g__Odoribacter; s__
MC	1	3994826	JN653034	k__Bacteria; p__Bacteroidetes; c__Bacteroidia; o__Bacteroidales; f__Porphyromonadaceae; g__Candidatus Azobacteroides; s__
MC	1	3998905	JQ083874	k__Bacteria; p__Bacteroidetes; c__Bacteroidia; o__Bacteroidales; f__[Paraprevotellaceae]; g__Paraprevotella; s__
MC	1	4042101	HQ118882	k__Bacteria; p__Bacteroidetes; c__Sphingobacteriia; o__Sphingobacteriales; f__Chitinophagaceae; g__Flavisolibacter; s__
MC	1	4048724	HQ805647	k__Bacteria; p__Bacteroidetes; c__Bacteroidia; o__Bacteroidales; f__Porphyromonadaceae; g__Parabacteroides; s__
MC	1	4089773	HQ796642	k__Bacteria; p__Bacteroidetes; c__Bacteroidia; o__Bacteroidales; f__Porphyromonadaceae; g__Parabacteroides; s__distasonis
MC	1	4111964	AB682139	k__Bacteria; p__Bacteroidetes; c__Flavobacteriia; o__Flavobacteriales; f__Flavobacteriaceae; g__Arenibacter; s__
MC	1	4153527	AB712337	k__Bacteria; p__Bacteroidetes; c__Flavobacteriia; o__Flavobacteriales; f__Flavobacteriaceae; g__Maribacter; s__
MC	1	4183067	JN836920	k__Bacteria; p__Bacteroidetes; c__Flavobacteriia; o__Flavobacteriales; f__Flavobacteriaceae; g__Wautersiella; s__falsenii
MC	1	4192186	HQ762445	k__Bacteria; p__Bacteroidetes; c__Bacteroidia; o__Bacteroidales; f__Porphyromonadaceae; g__Porphyromonas; s__
MC	1	41973	AF371905	k__Bacteria; p__Bacteroidetes; c__Bacteroidia; o__Bacteroidales; f__[Paraprevotellaceae]; g__Paraprevotella; s__
MC	1	434806	GQ131579	k__Bacteria; p__Bacteroidetes; c__Sphingobacteriia; o__Sphingobacteriales; f__Flexibacteraceae; g__Hymenobacter; s__
MC	1	467018	EU703339	k__Bacteria; p__Bacteroidetes; c__Flavobacteriia; o__Flavobacteriales; f__Cryomorphaceae; g__Fluviicola; s__
MC	1	47786	AF285874	k__Bacteria; p__Bacteroidetes; c__Bacteroidia; o__Bacteroidales; f__Porphyromonadaceae; g__Porphyromonas; s__
MC	1	512098	GQ175488	k__Bacteria; p__Bacteroidetes; c__Bacteroidia; o__Bacteroidales; f__Rikenellaceae; g__Rikenella; s__
MC	1	52212	AF371906	k__Bacteria; p__Bacteroidetes; c__Bacteroidia; o__Bacteroidales; f__[Paraprevotellaceae]; g__Paraprevotella; s__
MC	1	523189	GU454944	k__Bacteria; p__Bacteroidetes; c__Sphingobacteriia; o__Sphingobacteriales; f__Flammeovirgaceae; g__A4; s__
MC	1	529720	GU451191	k__Bacteria; p__Bacteroidetes; c__Sphingobacteriia; o__Sphingobacteriales; f__Amoebophilaceae; g__Candidatus Cardinium; s__
MC	1	532315	GU458295	k__Bacteria; p__Bacteroidetes; c__Flavobacteriia; o__Flavobacteriales; f__Flavobacteriaceae; g__Wautersiella; s__falsenii
MC	1	533497	GU061493	k__Bacteria; p__Bacteroidetes; c__Flavobacteriia; o__Flavobacteriales; f__Cryomorphaceae; g__Fluviicola; s__
MC	1	534855	GQ263415	k__Bacteria; p__Bacteroidetes; c__Sphingobacteriia; o__Sphingobacteriales; f__Chitinophagaceae; g__Chitinophaga; s__
MC	1	537825	AB542074	k__Bacteria; p__Bacteroidetes; c__Flavobacteriia; o__Flavobacteriales; f__Flavobacteriaceae; g__Formosa; s__
MC	1	538620	AB308368	k__Bacteria; p__Bacteroidetes; c__Sphingobacteriia; o__Sphingobacteriales; f__Flexibacteraceae; g__Arcicella; s__
MC	1	543469	FJ595484	k__Bacteria; p__Bacteroidetes; c__Flavobacteriia; o__Flavobacteriales; f__Flavobacteriaceae; g__Winogradskyella; s__
MC	1	548353	FJ440095	k__Bacteria; p__Bacteroidetes; c__Bacteroidia; o__Bacteroidales; f__[Paraprevotellaceae]; g__[Prevotella]; s__
MC	1	551735	GU118598	k__Bacteria; p__Bacteroidetes; c__Sphingobacteriia; o__Sphingobacteriales; f__Amoebophilaceae; g__SGUS912; s__
MC	1	559930	AB519657	k__Bacteria; p__Bacteroidetes; c__Sphingobacteriia; o__Sphingobacteriales; f__Flexibacteraceae; g__Hymenobacter; s__
MC	1	566326	GU003993	k__Bacteria; p__Bacteroidetes; c__Sphingobacteriia; o__Sphingobacteriales; f__Flammeovirgaceae; g__A4; s__
MC	1	567752	FJ028800	k__Bacteria; p__Bacteroidetes; c__Bacteroidia; o__Bacteroidales; f__[Paraprevotellaceae]; g__YRC22; s__
MC	1	570641	FN433406	k__Bacteria; p__Bacteroidetes; c__Flavobacteriia; o__Flavobacteriales; f__Flavobacteriaceae; g__Polaribacter; s__
MC	1	571070	GQ263910	k__Bacteria; p__Bacteroidetes; c__Sphingobacteriia; o__Sphingobacteriales; f__Chitinophagaceae; g__Chitinophaga; s__
MC	1	571434	GQ502500	k__Bacteria; p__Bacteroidetes; c__Bacteroidia; o__Bacteroidales; f__Porphyromonadaceae; g__Dysgonomonas; s__
MC	1	576645	GU118788	k__Bacteria; p__Bacteroidetes; c__Sphingobacteriia; o__Sphingobacteriales; f__Amoebophilaceae; g__SGUS912; s__
MC	1	580835	GU124769	k__Bacteria; p__Bacteroidetes; c__Flavobacteriia; o__Flavobacteriales; f__Flavobacteriaceae; g__Tenacibaculum; s__
MC	1	581616	GU118761	k__Bacteria; p__Bacteroidetes; c__Sphingobacteriia; o__Sphingobacteriales; f__Amoebophilaceae; g__SGUS912; s__
MC	1	581865	GQ263624	k__Bacteria; p__Bacteroidetes; c__Sphingobacteriia; o__Sphingobacteriales; f__Balneolaceae; g__KSA1; s__
MC	1	583947	FN433421	k__Bacteria; p__Bacteroidetes; c__Flavobacteriia; o__Flavobacteriales; f__Flavobacteriaceae; g__Gramella; s__
MC	1	58621	AB078068	k__Bacteria; p__Bacteroidetes; c__Sphingobacteriia; o__Sphingobacteriales; f__Chitinophagaceae; g__Chitinophaga; s__
MC	1	586573	GU061593	k__Bacteria; p__Bacteroidetes; c__Sphingobacteriia; o__Sphingobacteriales; f__Saprospiraceae; g__Lewinella; s__
MC	1	587677	FN433283	k__Bacteria; p__Bacteroidetes; c__Flavobacteriia; o__Flavobacteriales; f__Flavobacteriaceae; g__Leeuwenhoekiella; s__
MC	1	594226	GQ263425	k__Bacteria; p__Bacteroidetes; c__Sphingobacteriia; o__Sphingobacteriales; f__Balneolaceae; g__KSA1; s__
MC	1	606557	FJ529959	k__Bacteria; p__Bacteroidetes; c__Flavobacteriia; o__Flavobacteriales; f__Flavobacteriaceae; g__Aequorivita; s__
MC	1	608801	HM129292	k__Bacteria; p__Bacteroidetes; c__Sphingobacteriia; o__Sphingobacteriales; f__Flexibacteraceae; g__Arcicella; s__
MC	1	613502	HM128404	k__Bacteria; p__Bacteroidetes; c__Flavobacteriia; o__Flavobacteriales; f__Flavobacteriaceae; g__Psychroflexus; s__
MC	1	616016	GU949540	k__Bacteria; p__Bacteroidetes; c__Flavobacteriia; o__Flavobacteriales; f__Flavobacteriaceae; g__Kordia; s__
MC	1	61968	AJ244703	k__Bacteria; p__Bacteroidetes; c__Flavobacteriia; o__Flavobacteriales; f__Flavobacteriaceae; g__Leeuwenhoekiella; s__marinoflava
MC	1	625849	FJ848886	k__Bacteria; p__Bacteroidetes; c__Flavobacteriia; o__Flavobacteriales; f__Flavobacteriaceae; g__Salegentibacter; s__
MC	1	62966	AF527584	k__Bacteria; p__Bacteroidetes; c__Flavobacteriia; o__Flavobacteriales; f__Flavobacteriaceae; g__Kaistella; s__
MC	1	629753	FJ660511	k__Bacteria; p__Bacteroidetes; c__Sphingobacteriia; o__Sphingobacteriales; f__Flammeovirgaceae; g__A4; s__
MC	1	630863	FJ457255	k__Bacteria; p__Bacteroidetes; c__Flavobacteriia; o__Flavobacteriales; f__Flavobacteriaceae; g__Zhouia; s__
MC	1	643126	AB547658	k__Bacteria; p__Bacteroidetes; c__Bacteroidia; o__Bacteroidales; f__Porphyromonadaceae; g__Porphyromonas; s__
MC	1	65682	AF507701	k__Bacteria; p__Bacteroidetes; c__Sphingobacteriia; o__Sphingobacteriales; f__Flammeovirgaceae; g__A4; s__
MC	1	657365	NR_026136	k__Bacteria; p__Bacteroidetes; c__Bacteroidia; o__Bacteroidales; f__Porphyromonadaceae; g__Porphyromonas; s__
MC	1	660042	FM209312	k__Bacteria; p__Bacteroidetes; c__Sphingobacteriia; o__Sphingobacteriales; f__Flexibacteraceae; g__Adhaeribacter; s__
MC	1	660099	HM583587	k__Bacteria; p__Bacteroidetes; c__Bacteroidia; o__Bacteroidales; f__Porphyromonadaceae; g__Porphyromonas; s__
MC	1	667145	GQ246641	k__Bacteria; p__Bacteroidetes; c__Flavobacteriia; o__Flavobacteriales; f__Flavobacteriaceae; g__Salinimicrobium; s__
MC	1	681970	FN668188	k__Bacteria; p__Bacteroidetes; c__Flavobacteriia; o__Flavobacteriales; f__Cryomorphaceae; g__Fluviicola; s__
MC	1	688679	FR685242	k__Bacteria; p__Bacteroidetes; c__Flavobacteriia; o__Flavobacteriales; f__Flavobacteriaceae; g__Sediminicola; s__
MC	1	699743	HM128637	k__Bacteria; p__Bacteroidetes; c__Sphingobacteriia; o__Sphingobacteriales; f__Flexibacteraceae; g__Arcicella; s__
MC	1	700880	HM127292	k__Bacteria; p__Bacteroidetes; c__Flavobacteriia; o__Flavobacteriales; f__Flavobacteriaceae; g__Psychroflexus; s__
MC	1	703537	HM129039	k__Bacteria; p__Bacteroidetes; c__Flavobacteriia; o__Flavobacteriales; f__Cryomorphaceae; g__Fluviicola; s__
MC	1	707416	AB522117	k__Bacteria; p__Bacteroidetes; c__Bacteroidia; o__Bacteroidales; f__Porphyromonadaceae; g__Candidatus Azobacteroides; s__
MC	1	724318	GU353120	k__Bacteria; p__Bacteroidetes; c__Flavobacteriia; o__Flavobacteriales; f__Flavobacteriaceae; g__Chryseobacterium; s__
MC	1	730230	FR683251	k__Bacteria; p__Bacteroidetes; c__Flavobacteriia; o__Flavobacteriales; f__Flavobacteriaceae; g__Sediminicola; s__
MC	1	744074	FN811202	k__Bacteria; p__Bacteroidetes; c__Sphingobacteriia; o__Sphingobacteriales; f__Chitinophagaceae; g__Flavisolibacter; s__
MC	1	748706	FN545354	k__Bacteria; p__Bacteroidetes; c__Flavobacteriia; o__Flavobacteriales; f__Flavobacteriaceae; g__Tenacibaculum; s__
MC	1	760010	FN668175	k__Bacteria; p__Bacteroidetes; c__Flavobacteriia; o__Flavobacteriales; f__Cryomorphaceae; g__Fluviicola; s__
MC	1	770702	FJ535138	k__Bacteria; p__Bacteroidetes; c__Sphingobacteriia; o__Sphingobacteriales; f__Sphingobacteriaceae; g__Pedobacter; s__
MC	1	775505	FN811248	k__Bacteria; p__Bacteroidetes; c__Sphingobacteriia; o__Sphingobacteriales; f__Chitinophagaceae; g__Flavisolibacter; s__
MC	1	781505	HM128458	k__Bacteria; p__Bacteroidetes; c__Sphingobacteriia; o__Sphingobacteriales; f__Flexibacteraceae; g__Arcicella; s__
MC	1	789195	FJ801214	k__Bacteria; p__Bacteroidetes; c__Sphingobacteriia; o__Sphingobacteriales; f__Flexibacteraceae; g__Emticicia; s__
MC	1	790094	HM640986	k__Bacteria; p__Bacteroidetes; c__Sphingobacteriia; o__Sphingobacteriales; f__Sphingobacteriaceae; g__Pedobacter; s__
MC	1	795328	GU949541	k__Bacteria; p__Bacteroidetes; c__Flavobacteriia; o__Flavobacteriales; f__Flavobacteriaceae; g__Kordia; s__
MC	1	804682	HQ114139	k__Bacteria; p__Bacteroidetes; c__Sphingobacteriia; o__Sphingobacteriales; f__Flammeovirgaceae; g__A4; s__
MC	1	806590	HM468057	k__Bacteria; p__Bacteroidetes; c__Flavobacteriia; o__Flavobacteriales; f__Flavobacteriaceae; g__Gelidibacter; s__
MC	1	806787	FN377755	k__Bacteria; p__Bacteroidetes; c__Bacteroidia; o__Bacteroidales; f__Porphyromonadaceae; g__Candidatus Azobacteroides; s__
MC	1	807732	HQ157666	k__Bacteria; p__Bacteroidetes; c__Sphingobacteriia; o__Sphingobacteriales; f__Rhodothermaceae; g__Salinibacter; s__
MC	1	809454	GU202008	k__Bacteria; p__Bacteroidetes; c__Flavobacteriia; o__Flavobacteriales; f__Flavobacteriaceae; g__Tenacibaculum; s__
MC	1	80973	AF468422	k__Bacteria; p__Bacteroidetes; c__Flavobacteriia; o__Flavobacteriales; f__Flavobacteriaceae; g__Arenibacter; s__
MC	1	813485	HQ157673	k__Bacteria; p__Bacteroidetes; c__Sphingobacteriia; o__Sphingobacteriales; f__Rhodothermaceae; g__Salinibacter; s__
MC	1	814937	HQ157676	k__Bacteria; p__Bacteroidetes; c__Sphingobacteriia; o__Sphingobacteriales; f__Rhodothermaceae; g__Salinibacter; s__
MC	1	815045	HM468030	k__Bacteria; p__Bacteroidetes; c__Flavobacteriia; o__Flavobacteriales; f__Flavobacteriaceae; g__Muricauda; s__
MC	1	815176	HQ445795	k__Bacteria; p__Bacteroidetes; c__Flavobacteriia; o__Flavobacteriales; f__Flavobacteriaceae; g__Elizabethkingia; s__meningoseptica
MC	1	815915	HM448272	k__Bacteria; p__Bacteroidetes; c__Sphingobacteriia; o__Sphingobacteriales; f__Rhodothermaceae; g__Rhodothermus; s__
MC	1	816683	FN377758	k__Bacteria; p__Bacteroidetes; c__Bacteroidia; o__Bacteroidales; f__Porphyromonadaceae; g__Candidatus Azobacteroides; s__
MC	1	817040	HM243959	k__Bacteria; p__Bacteroidetes; c__Sphingobacteriia; o__Sphingobacteriales; f__Flexibacteraceae; g__Hymenobacter; s__
MC	1	822416	AB596960	k__Bacteria; p__Bacteroidetes; c__Flavobacteriia; o__Flavobacteriales; f__Flavobacteriaceae; g__Wautersiella; s__
MC	1	825068	FM992742	k__Bacteria; p__Bacteroidetes; c__Flavobacteriia; o__Flavobacteriales; f__Flavobacteriaceae; g__Leeuwenhoekiella; s__marinoflava
MC	1	830074	HQ630670	k__Bacteria; p__Bacteroidetes; c__Flavobacteriia; o__Flavobacteriales; f__Flavobacteriaceae; g__Chryseobacterium; s__joostei
MC	1	832309	HQ396953	k__Bacteria; p__Bacteroidetes; c__Flavobacteriia; o__Flavobacteriales; f__Flavobacteriaceae; g__Gramella; s__
MC	1	83488	AY238333	k__Bacteria; p__Bacteroidetes; c__Flavobacteriia; o__Flavobacteriales; f__Flavobacteriaceae; g__Flavobacterium; s__
MC	1	83637	AY274840	k__Bacteria; p__Bacteroidetes; c__Flavobacteriia; o__Flavobacteriales; f__Flavobacteriaceae; g__Ulvibacter; s__
MC	1	844517	HQ681958	k__Bacteria; p__Bacteroidetes; c__Flavobacteriia; o__Flavobacteriales; f__Flavobacteriaceae; g__Wautersiella; s__
MC	1	844796	HQ336490	k__Bacteria; p__Bacteroidetes; c__Flavobacteriia; o__Flavobacteriales; f__Flavobacteriaceae; g__Psychroserpens; s__
MC	1	85064	AY271625	k__Bacteria; p__Bacteroidetes; c__Flavobacteriia; o__Flavobacteriales; f__Flavobacteriaceae; g__Maribacter; s__
MC	1	883004	HQ727603	k__Bacteria; p__Bacteroidetes; c__Flavobacteriia; o__Flavobacteriales; f__Flavobacteriaceae; g__Aequorivita; s__
MC	1	897181	HQ727604	k__Bacteria; p__Bacteroidetes; c__Flavobacteriia; o__Flavobacteriales; f__Flavobacteriaceae; g__Aequorivita; s__
MC	1	947576	HQ857688	k__Bacteria; p__Bacteroidetes; c__Sphingobacteriia; o__Sphingobacteriales; f__Balneolaceae; g__KSA1; s__
MC	1	95713	AJ575728	k__Bacteria; p__Bacteroidetes; c__Sphingobacteriia; o__Sphingobacteriales; f__Flexibacteraceae; g__Arcicella; s__
MC	1	96628	AY239398	k__Bacteria; p__Bacteroidetes; c__Bacteroidia; o__Bacteroidales; f__Prevotellaceae; g__Prevotella; s__
MC	1	987790	HQ454038	k__Bacteria; p__Bacteroidetes; c__Flavobacteriia; o__Flavobacteriales; f__Flavobacteriaceae; g__Capnocytophaga; s__ochracea
MC	2	100029	AB118230	k__Bacteria; p__Bacteroidetes; c__Flavobacteriia; o__Flavobacteriales; f__Flavobacteriaceae; g__Wautersiella; s__falsenii
MC	2	101416	AY527408	k__Bacteria; p__Bacteroidetes; c__Sphingobacteriia; o__Sphingobacteriales; f__Saprospiraceae; g__Aureispira; s__
MC	2	102093	AJ704542	k__Bacteria; p__Bacteroidetes; c__Flavobacteriia; o__Flavobacteriales; f__Flavobacteriaceae; g__Elizabethkingia; s__meningoseptica
MC	2	102354	AY468477	k__Bacteria; p__Bacteroidetes; c__Flavobacteriia; o__Flavobacteriales; f__Flavobacteriaceae; g__Elizabethkingia; s__meningoseptica
MC	2	102397	AY549550	k__Bacteria; p__Bacteroidetes; c__Sphingobacteriia; o__Sphingobacteriales; f__Amoebophilaceae; g__Candidatus Amoebophilus; s__
MC	2	102565	AJ576361	k__Bacteria; p__Bacteroidetes; c__Bacteroidia; o__Bacteroidales; f__Porphyromonadaceae; g__Dysgonomonas; s__
MC	2	1035732	JF272048	k__Bacteria; p__Bacteroidetes; c__Flavobacteriia; o__Flavobacteriales; f__Flavobacteriaceae; g__Winogradskyella; s__
MC	2	105211	AY527410	k__Bacteria; p__Bacteroidetes; c__Sphingobacteriia; o__Sphingobacteriales; f__Saprospiraceae; g__Aureispira; s__
MC	2	105421	AF468418	k__Bacteria; p__Bacteroidetes; c__Flavobacteriia; o__Flavobacteriales; f__Flavobacteriaceae; g__Salegentibacter; s__
MC	2	106591	AY468482	k__Bacteria; p__Bacteroidetes; c__Flavobacteriia; o__Flavobacteriales; f__Flavobacteriaceae; g__Elizabethkingia; s__meningoseptica
MC	2	107130	AY697923	k__Bacteria; p__Bacteroidetes; c__Flavobacteriia; o__Flavobacteriales; f__Flavobacteriaceae; g__Sediminicola; s__
MC	2	107619	AY689229	k__Bacteria; p__Bacteroidetes; c__Bacteroidia; o__Bacteroidales; f__Prevotellaceae; g__Prevotella; s__nigrescens
MC	2	108359	AY781191	k__Bacteria; p__Bacteroidetes; c__Flavobacteriia; o__Flavobacteriales; f__Flavobacteriaceae; g__Lacinutrix; s__
MC	2	109222	AB180390	k__Bacteria; p__Bacteroidetes; c__Flavobacteriia; o__Flavobacteriales; f__Flavobacteriaceae; g__Cellulophaga; s__lytica
MC	2	1104456	HM124174	k__Bacteria; p__Bacteroidetes; c__Bacteroidia; o__Bacteroidales; f__[Paraprevotellaceae]; g__Paraprevotella; s__
MC	2	1104966	HM124049	k__Bacteria; p__Bacteroidetes; c__Bacteroidia; o__Bacteroidales; f__[Paraprevotellaceae]; g__CF231; s__
MC	2	1107867	HM066246	k__Bacteria; p__Bacteroidetes; c__Sphingobacteriia; o__Sphingobacteriales; f__Sphingobacteriaceae; g__Pedobacter; s__
MC	2	1108487	HM066378	k__Bacteria; p__Bacteroidetes; c__Sphingobacteriia; o__Sphingobacteriales; f__Sphingobacteriaceae; g__Pedobacter; s__
MC	2	1111869	JF778706	k__Bacteria; p__Bacteroidetes; c__Sphingobacteriia; o__Sphingobacteriales; f__Sphingobacteriaceae; g__Pedobacter; s__
MC	2	1114376	JF697392	k__Bacteria; p__Bacteroidetes; c__Sphingobacteriia; o__Sphingobacteriales; f__Flexibacteraceae; g__Arcicella; s__
MC	2	1118322	HQ671078	k__Bacteria; p__Bacteroidetes; c__Flavobacteriia; o__Flavobacteriales; f__Flavobacteriaceae; g__Myroides; s__odoratimimus
MC	2	1119406	JF733398	k__Bacteria; p__Bacteroidetes; c__Flavobacteriia; o__Flavobacteriales; f__Flavobacteriaceae; g__Elizabethkingia; s__
MC	2	1124393	JN559556	k__Bacteria; p__Bacteroidetes; c__Bacteroidia; o__Bacteroidales; f__[Paraprevotellaceae]; g__[Prevotella]; s__
MC	2	1126492	NR_044735	k__Bacteria; p__Bacteroidetes; c__Sphingobacteriia; o__Sphingobacteriales; f__Flexibacteraceae; g__Runella; s__
MC	2	1127505	NR_042630	k__Bacteria; p__Bacteroidetes; c__Flavobacteriia; o__Flavobacteriales; f__Flavobacteriaceae; g__Tenacibaculum; s__
MC	2	1128201	HQ218580	k__Bacteria; p__Bacteroidetes; c__Sphingobacteriia; o__Sphingobacteriales; f__Sphingobacteriaceae; g__Olivibacter; s__
MC	2	1128462	JN559561	k__Bacteria; p__Bacteroidetes; c__Bacteroidia; o__Bacteroidales; f__[Paraprevotellaceae]; g__[Prevotella]; s__
MC	2	1129389	NR_040909	k__Bacteria; p__Bacteroidetes; c__Sphingobacteriia; o__Sphingobacteriales; f__Chitinophagaceae; g__Chitinophaga; s__
MC	2	1130939	NR_041540	k__Bacteria; p__Bacteroidetes; c__Sphingobacteriia; o__Sphingobacteriales; f__Chitinophagaceae; g__Chitinophaga; s__
MC	2	1131615	NR_042512	k__Bacteria; p__Bacteroidetes; c__Sphingobacteriia; o__Sphingobacteriales; f__Chitinophagaceae; g__Chitinophaga; s__arvensicola
MC	2	1137026	JN233118	k__Bacteria; p__Bacteroidetes; c__Flavobacteriia; o__Flavobacteriales; f__Flavobacteriaceae; g__Aquimarina; s__
MC	2	1137477	JN408981	k__Bacteria; p__Bacteroidetes; c__Sphingobacteriia; o__Sphingobacteriales; f__Chitinophagaceae; g__Flavisolibacter; s__
MC	2	1137755	JN177702	k__Bacteria; p__Bacteroidetes; c__Flavobacteriia; o__Flavobacteriales; f__Flavobacteriaceae; g__Polaribacter; s__irgensii
MC	2	1138818	NR_042495	k__Bacteria; p__Bacteroidetes; c__Flavobacteriia; o__Flavobacteriales; f__Flavobacteriaceae; g__Flavobacterium; s__
MC	2	1140658	NR_044391	k__Bacteria; p__Bacteroidetes; c__Sphingobacteriia; o__Sphingobacteriales; f__Sphingobacteriaceae; g__Sphingobacterium; s__multivorum
MC	2	114468	AY571444	k__Bacteria; p__Bacteroidetes; c__Bacteroidia; o__Bacteroidales; f__Porphyromonadaceae; g__Candidatus Azobacteroides; s__
MC	2	114481	AY887012	k__Bacteria; p__Bacteroidetes; c__Sphingobacteriia; o__Sphingobacteriales; f__Flammeovirgaceae; g__A4; s__
MC	2	115129	AJ784892	k__Bacteria; p__Bacteroidetes; c__Sphingobacteriia; o__Sphingobacteriales; f__Saprospiraceae; g__Haliscomenobacter; s__
MC	2	117452	DQ009093	k__Bacteria; p__Bacteroidetes; c__Flavobacteriia; o__Flavobacteriales; f__Cryomorphaceae; g__Fluviicola; s__
MC	2	126371	AJ863255	k__Bacteria; p__Bacteroidetes; c__Sphingobacteriia; o__Sphingobacteriales; f__Flammeovirgaceae; g__A4; s__
MC	2	132927	DQ097274	k__Bacteria; p__Bacteroidetes; c__Sphingobacteriia; o__Sphingobacteriales; f__Sphingobacteriaceae; g__Pedobacter; s__
MC	2	136364	AY907806	k__Bacteria; p__Bacteroidetes; c__Sphingobacteriia; o__Sphingobacteriales; f__Saprospiraceae; g__Aureispira; s__
MC	2	137168	AY987848	k__Bacteria; p__Bacteroidetes; c__Sphingobacteriia; o__Sphingobacteriales; f__Rhodothermaceae; g__Salinibacter; s__
MC	2	137809	DQ129646	k__Bacteria; p__Bacteroidetes; c__Sphingobacteriia; o__Sphingobacteriales; f__Chitinophagaceae; g__Flavisolibacter; s__
MC	2	139643	AM085489	k__Bacteria; p__Bacteroidetes; c__Sphingobacteriia; o__Sphingobacteriales; f__Flexibacteraceae; g__Dyadobacter; s__
MC	2	141453	DQ279369	k__Bacteria; p__Bacteroidetes; c__Sphingobacteriia; o__Sphingobacteriales; f__Sphingobacteriaceae; g__Pedobacter; s__cryoconitis
MC	2	143164	DQ279357	k__Bacteria; p__Bacteroidetes; c__Sphingobacteriia; o__Sphingobacteriales; f__Chitinophagaceae; g__Chitinophaga; s__
MC	2	145427	DQ357767	k__Bacteria; p__Bacteroidetes; c__Flavobacteriia; o__Flavobacteriales; f__Flavobacteriaceae; g__Aquimarina; s__
MC	2	145452	DQ356493	k__Bacteria; p__Bacteroidetes; c__Flavobacteriia; o__Flavobacteriales; f__Flavobacteriaceae; g__Polaribacter; s__
MC	2	148521	AM180743	k__Bacteria; p__Bacteroidetes; c__Flavobacteriia; o__Flavobacteriales; f__Flavobacteriaceae; g__Maribacter; s__
MC	2	149593	DQ357755	k__Bacteria; p__Bacteroidetes; c__Flavobacteriia; o__Flavobacteriales; f__Flavobacteriaceae; g__Zobellia; s__
MC	2	150261	DQ355177	k__Bacteria; p__Bacteroidetes; c__Bacteroidia; o__Bacteroidales; f__Rikenellaceae; g__PW3; s__
MC	2	150377	AM177614	k__Bacteria; p__Bacteroidetes; c__Flavobacteriia; o__Flavobacteriales; f__Flavobacteriaceae; g__Flavobacterium; s__succinicans
MC	2	151556	DQ396351	k__Bacteria; p__Bacteroidetes; c__Flavobacteriia; o__Flavobacteriales; f__Flavobacteriaceae; g__Zunongwangia; s__profunda
MC	2	152840	DQ395657	k__Bacteria; p__Bacteroidetes; c__Flavobacteriia; o__Flavobacteriales; f__Flavobacteriaceae; g__Tenacibaculum; s__
MC	2	155685	DQ346496	k__Bacteria; p__Bacteroidetes; c__Flavobacteriia; o__Flavobacteriales; f__Flavobacteriaceae; g__Wautersiella; s__
MC	2	1566457	JX016507	k__Bacteria; p__Bacteroidetes; c__Flavobacteriia; o__Flavobacteriales; f__Flavobacteriaceae; g__Gillisia; s__
MC	2	1574399	AB636993	k__Bacteria; p__Bacteroidetes; c__Sphingobacteriia; o__Sphingobacteriales; f__Flexibacteraceae; g__Pontibacter; s__korlensis
MC	2	1574400	AB636992	k__Bacteria; p__Bacteroidetes; c__Sphingobacteriia; o__Sphingobacteriales; f__Flexibacteraceae; g__Pontibacter; s__korlensis
MC	2	158207	DQ456063	k__Bacteria; p__Bacteroidetes; c__Bacteroidia; o__Bacteroidales; f__Porphyromonadaceae; g__Parabacteroides; s__
MC	2	160074	AB206955	k__Bacteria; p__Bacteroidetes; c__Flavobacteriia; o__Flavobacteriales; f__Flavobacteriaceae; g__Sandarakinotalea; s__
MC	2	1682356	JQ084044	k__Bacteria; p__Bacteroidetes; c__Bacteroidia; o__Bacteroidales; f__[Paraprevotellaceae]; g__Paraprevotella; s__
MC	2	169444	DQ904917	k__Bacteria; p__Bacteroidetes; c__Bacteroidia; o__Bacteroidales; f__Bacteroidaceae; g__Bacteroides; s__fragilis
MC	2	170708	DQ925855	k__Bacteria; p__Bacteroidetes; c__Flavobacteriia; o__Flavobacteriales; f__Flavobacteriaceae; g__Polaribacter; s__irgensii
MC	2	171326	DQ628941	k__Bacteria; p__Bacteroidetes; c__Sphingobacteriia; o__Sphingobacteriales; f__Flexibacteraceae; g__Arcicella; s__
MC	2	1763519	AB637457	k__Bacteria; p__Bacteroidetes; c__Sphingobacteriia; o__Sphingobacteriales; f__Flexibacteraceae; g__Hymenobacter; s__
MC	2	1812421	HQ741143	k__Bacteria; p__Bacteroidetes; c__Bacteroidia; o__Bacteroidales; f__Bacteroidaceae; g__Bacteroides; s__
MC	2	18298	AY005077	k__Bacteria; p__Bacteroidetes; c__Flavobacteriia; o__Flavobacteriales; f__Flavobacteriaceae; g__Capnocytophaga; s__ochracea
MC	2	18314	AF366271	k__Bacteria; p__Bacteroidetes; c__Bacteroidia; o__Bacteroidales; f__Porphyromonadaceae; g__Porphyromonas; s__
MC	2	186116	AB245934	k__Bacteria; p__Bacteroidetes; c__Sphingobacteriia; o__Sphingobacteriales; f__Saprospiraceae; g__Aureispira; s__
MC	2	1867545	HQ286282	k__Bacteria; p__Bacteroidetes; c__Flavobacteriia; o__Flavobacteriales; f__Flavobacteriaceae; g__Riemerella; s__
MC	2	187418	DQ995232	k__Bacteria; p__Bacteroidetes; c__Flavobacteriia; o__Flavobacteriales; f__Flavobacteriaceae; g__Riemerella; s__
MC	2	1878007	HQ792637	k__Bacteria; p__Bacteroidetes; c__Bacteroidia; o__Bacteroidales; f__[Odoribacteraceae]; g__Odoribacter; s__
MC	2	1912099	AB637540	k__Bacteria; p__Bacteroidetes; c__Sphingobacteriia; o__Sphingobacteriales; f__Flexibacteraceae; g__Hymenobacter; s__
MC	2	198561	DQ521543	k__Bacteria; p__Bacteroidetes; c__Flavobacteriia; o__Flavobacteriales; f__Flavobacteriaceae; g__Psychroflexus; s__torquis
MC	2	201227	EF106195	k__Bacteria; p__Bacteroidetes; c__Sphingobacteriia; o__Sphingobacteriales; f__Rhodothermaceae; g__Salisaeta; s__
MC	2	2036711	HQ786806	k__Bacteria; p__Bacteroidetes; c__Bacteroidia; o__Bacteroidales; f__[Odoribacteraceae]; g__Odoribacter; s__
MC	2	204004	AM259882	k__Bacteria; p__Bacteroidetes; c__Sphingobacteriia; o__Sphingobacteriales; f__Ekhidnaceae; g__Ekhidna; s__
MC	2	204990	AM407725	k__Bacteria; p__Bacteroidetes; c__Sphingobacteriia; o__Sphingobacteriales; f__Sphingobacteriaceae; g__Olivibacter; s__
MC	2	2060758	HQ785128	k__Bacteria; p__Bacteroidetes; c__Bacteroidia; o__Bacteroidales; f__[Paraprevotellaceae]; g__Paraprevotella; s__
MC	2	208388	AM423081	k__Bacteria; p__Bacteroidetes; c__Flavobacteriia; o__Flavobacteriales; f__Flavobacteriaceae; g__Chryseobacterium; s__
MC	2	2108091	HQ785141	k__Bacteria; p__Bacteroidetes; c__Bacteroidia; o__Bacteroidales; f__Porphyromonadaceae; g__Parabacteroides; s__
MC	2	2119346	HQ750858	k__Bacteria; p__Bacteroidetes; c__Bacteroidia; o__Bacteroidales; f__Bacteroidaceae; g__Bacteroides; s__
MC	2	217072	EF192137	k__Bacteria; p__Bacteroidetes; c__Flavobacteriia; o__Flavobacteriales; f__Flavobacteriaceae; g__Wautersiella; s__falsenii
MC	2	218175	AM697309	k__Bacteria; p__Bacteroidetes; c__Sphingobacteriia; o__Sphingobacteriales; f__Flexibacteraceae; g__Hymenobacter; s__
MC	2	220913	EF515919	k__Bacteria; p__Bacteroidetes; c__Sphingobacteriia; o__Sphingobacteriales; f__Flexibacteraceae; g__Spirosoma; s__
MC	2	228755	EF608515	k__Bacteria; p__Bacteroidetes; c__Flavobacteriia; o__Flavobacteriales; f__Flavobacteriaceae; g__Wautersiella; s__falsenii
MC	2	230447	EF602855	k__Bacteria; p__Bacteroidetes; c__Bacteroidia; o__Bacteroidales; f__[Odoribacteraceae]; g__Odoribacter; s__
MC	2	232437	EF572760	k__Bacteria; p__Bacteroidetes; c__Sphingobacteriia; o__Sphingobacteriales; f__Ekhidnaceae; g__NAC60-3; s__
MC	2	233600	EF602894	k__Bacteria; p__Bacteroidetes; c__Bacteroidia; o__Bacteroidales; f__[Odoribacteraceae]; g__Odoribacter; s__
MC	2	234565	EF572403	k__Bacteria; p__Bacteroidetes; c__Sphingobacteriia; o__Sphingobacteriales; f__Ekhidnaceae; g__NAC60-3; s__
MC	2	236636	EU223960	k__Bacteria; p__Bacteroidetes; c__Sphingobacteriia; o__Sphingobacteriales; f__Chitinophagaceae; g__Segetibacter; s__
MC	2	2383	L14637	k__Bacteria; p__Bacteroidetes; c__Flavobacteriia; o__Flavobacteriales; f__Flavobacteriaceae; g__Capnocytophaga; s__
MC	2	2393130	HQ741091	k__Bacteria; p__Bacteroidetes; c__Bacteroidia; o__Bacteroidales; f__Bacteroidaceae; g__Bacteroides; s__
MC	2	2394057	HQ786978	k__Bacteria; p__Bacteroidetes; c__Bacteroidia; o__Bacteroidales; f__Bacteroidaceae; g__Bacteroides; s__caccae
MC	2	239844	EF688362	k__Bacteria; p__Bacteroidetes; c__Sphingobacteriia; o__Sphingobacteriales; f__Flammeovirgaceae; g__A4; s__
MC	2	2402	M62799	k__Bacteria; p__Bacteroidetes; c__Flavobacteriia; o__Flavobacteriales; f__Flavobacteriaceae; g__Zobellia; s__
MC	2	241417	EU246068	k__Bacteria; p__Bacteroidetes; c__Sphingobacteriia; o__Sphingobacteriales; f__Rhodothermaceae; g__Salisaeta; s__
MC	2	24199	AF408288	k__Bacteria; p__Bacteroidetes; c__Sphingobacteriia; o__Sphingobacteriales; f__Flexibacteraceae; g__Hymenobacter; s__
MC	2	2428	AB017047	k__Bacteria; p__Bacteroidetes; c__Flavobacteriia; o__Flavobacteriales; f__Flavobacteriaceae; g__Kordia; s__
MC	2	2466305	AHHG01000050	k__Bacteria; p__Bacteroidetes; c__Flavobacteriia; o__Flavobacteriales; f__Flavobacteriaceae; g__Elizabethkingia; s__meningoseptica
MC	2	2493388	JQ800189	k__Bacteria; p__Bacteroidetes; c__Flavobacteriia; o__Flavobacteriales; f__Flavobacteriaceae; g__Flavobacterium; s__
MC	2	2498918	HQ818318	k__Bacteria; p__Bacteroidetes; c__Bacteroidia; o__Bacteroidales; f__Bacteroidaceae; g__Bacteroides; s__fragilis
MC	2	252500	EU289124	k__Bacteria; p__Bacteroidetes; c__Bacteroidia; o__Bacteroidales; f__Porphyromonadaceae; g__Porphyromonas; s__
MC	2	253594	EU289088	k__Bacteria; p__Bacteroidetes; c__Bacteroidia; o__Bacteroidales; f__Porphyromonadaceae; g__Porphyromonas; s__
MC	2	2548886	AB681002	k__Bacteria; p__Bacteroidetes; c__Flavobacteriia; o__Flavobacteriales; f__Flavobacteriaceae; g__Aquimarina; s__
MC	2	255909	EU326490	k__Bacteria; p__Bacteroidetes; c__Flavobacteriia; o__Flavobacteriales; f__Flavobacteriaceae; g__Flavobacterium; s__
MC	2	2568	M60455	k__Bacteria; p__Bacteroidetes; c__Sphingobacteriia; o__Sphingobacteriales; f__Flammeovirgaceae; g__Flexithrix; s__dorotheae
MC	2	2606383	JX015644	k__Bacteria; p__Bacteroidetes; c__Flavobacteriia; o__Flavobacteriales; f__Cryomorphaceae; g__Fluviicola; s__
MC	2	261751	EF426436	k__Bacteria; p__Bacteroidetes; c__Sphingobacteriia; o__Sphingobacteriales; f__Sphingobacteriaceae; g__Sphingobacterium; s__multivorum
MC	2	262277	EF426427	k__Bacteria; p__Bacteroidetes; c__Flavobacteriia; o__Flavobacteriales; f__Flavobacteriaceae; g__Elizabethkingia; s__meningoseptica
MC	2	270188	EF394923	k__Bacteria; p__Bacteroidetes; c__Flavobacteriia; o__Flavobacteriales; f__Flavobacteriaceae; g__Chryseobacterium; s__
MC	2	2733113	JN534474	k__Bacteria; p__Bacteroidetes; c__Flavobacteriia; o__Flavobacteriales; f__Flavobacteriaceae; g__Robiginitalea; s__
MC	2	274228	EU381920	k__Bacteria; p__Bacteroidetes; c__Bacteroidia; o__Bacteroidales; f__[Paraprevotellaceae]; g__YRC22; s__
MC	2	2902522	HE589817	k__Bacteria; p__Bacteroidetes; c__Sphingobacteriia; o__Sphingobacteriales; f__Flexibacteraceae; g__Dyadobacter; s__
MC	2	2929403	AB680761	k__Bacteria; p__Bacteroidetes; c__Sphingobacteriia; o__Sphingobacteriales; f__Chitinophagaceae; g__Chitinophaga; s__
MC	2	2949840	JN535831	k__Bacteria; p__Bacteroidetes; c__Flavobacteriia; o__Flavobacteriales; f__Flavobacteriaceae; g__Robiginitalea; s__
MC	2	2979307	HQ769730	k__Bacteria; p__Bacteroidetes; c__Bacteroidia; o__Bacteroidales; f__[Odoribacteraceae]; g__Odoribacter; s__
MC	2	304083	FJ203580	k__Bacteria; p__Bacteroidetes; c__Sphingobacteriia; o__Sphingobacteriales; f__Amoebophilaceae; g__SGUS912; s__
MC	2	3046638	HQ814043	k__Bacteria; p__Bacteroidetes; c__Bacteroidia; o__Bacteroidales; f__Bacteroidaceae; g__Bacteroides; s__
MC	2	306182	FJ172808	k__Bacteria; p__Bacteroidetes; c__Bacteroidia; o__Bacteroidales; f__[Paraprevotellaceae]; g__CF231; s__
MC	2	3063500	JQ406542	k__Bacteria; p__Bacteroidetes; c__Flavobacteriia; o__Flavobacteriales; f__Flavobacteriaceae; g__Capnocytophaga; s__ochracea
MC	2	307031	EU877262	k__Bacteria; p__Bacteroidetes; c__Sphingobacteriia; o__Sphingobacteriales; f__Chitinophagaceae; g__Niastella; s__
MC	2	308298	EU725598	k__Bacteria; p__Bacteroidetes; c__Flavobacteriia; o__Flavobacteriales; f__Flavobacteriaceae; g__Psychroflexus; s__
MC	2	308353	FJ203116	k__Bacteria; p__Bacteroidetes; c__Sphingobacteriia; o__Sphingobacteriales; f__Amoebophilaceae; g__SGUS912; s__
MC	2	3146429	HQ776004	k__Bacteria; p__Bacteroidetes; c__Bacteroidia; o__Bacteroidales; f__Porphyromonadaceae; g__Parabacteroides; s__distasonis
MC	2	3216086	HQ760434	k__Bacteria; p__Bacteroidetes; c__Bacteroidia; o__Bacteroidales; f__Porphyromonadaceae; g__Parabacteroides; s__distasonis
MC	2	3234532	JN820194	k__Bacteria; p__Bacteroidetes; c__Sphingobacteriia; o__Sphingobacteriales; f__Saprospiraceae; g__Haliscomenobacter; s__
MC	2	325651	EU794082	k__Bacteria; p__Bacteroidetes; c__Bacteroidia; o__Bacteroidales; f__Bacteroidaceae; g__5-7N15; s__
MC	2	327673	FJ203544	k__Bacteria; p__Bacteroidetes; c__Sphingobacteriia; o__Sphingobacteriales; f__Amoebophilaceae; g__SGUS912; s__
MC	2	3292557	NC_007677	k__Bacteria; p__Bacteroidetes; c__Sphingobacteriia; o__Sphingobacteriales; f__Rhodothermaceae; g__Salinibacter; s__
MC	2	3321661	JN236337	k__Bacteria; p__Bacteroidetes; c__Sphingobacteriia; o__Sphingobacteriales; f__Amoebophilaceae; g__Candidatus Cardinium; s__
MC	2	333610	EU000227	k__Bacteria; p__Bacteroidetes; c__Flavobacteriia; o__Flavobacteriales; f__Flavobacteriaceae; g__Polaribacter; s__
MC	2	335932	EU715010	k__Bacteria; p__Bacteroidetes; c__Flavobacteriia; o__Flavobacteriales; f__Flavobacteriaceae; g__Riemerella; s__
MC	2	3386331	HQ762380	k__Bacteria; p__Bacteroidetes; c__Bacteroidia; o__Bacteroidales; f__Porphyromonadaceae; g__Porphyromonas; s__
MC	2	33872	AF215634	k__Bacteria; p__Bacteroidetes; c__Sphingobacteriia; o__Sphingobacteriales; f__Amoebophilaceae; g__Candidatus Amoebophilus; s__
MC	2	339075	EU735699	k__Bacteria; p__Bacteroidetes; c__Sphingobacteriia; o__Sphingobacteriales; f__Balneolaceae; g__KSA1; s__
MC	2	339971	EU801624	k__Bacteria; p__Bacteroidetes; c__Flavobacteriia; o__Flavobacteriales; f__Flavobacteriaceae; g__Flavobacterium; s__
MC	2	341062	AB444610	k__Bacteria; p__Bacteroidetes; c__Sphingobacteriia; o__Sphingobacteriales; f__Flammeovirgaceae; g__Rapidithrix; s__thailandica
MC	2	341240	EU803065	k__Bacteria; p__Bacteroidetes; c__Sphingobacteriia; o__Sphingobacteriales; f__Ekhidnaceae; g__NAC60-3; s__
MC	2	345762	FJ203361	k__Bacteria; p__Bacteroidetes; c__Sphingobacteriia; o__Sphingobacteriales; f__Amoebophilaceae; g__SGUS912; s__
MC	2	345921	EU999734	k__Bacteria; p__Bacteroidetes; c__Flavobacteriia; o__Flavobacteriales; f__Flavobacteriaceae; g__Chryseobacterium; s__joostei
MC	2	351230	EU804169	k__Bacteria; p__Bacteroidetes; c__Sphingobacteriia; o__Sphingobacteriales; f__Ekhidnaceae; g__NAC60-3; s__
MC	2	356940	FM877553	k__Bacteria; p__Bacteroidetes; c__Sphingobacteriia; o__Sphingobacteriales; f__Flammeovirgaceae; g__A4; s__
MC	2	3606388	AB637560	k__Bacteria; p__Bacteroidetes; c__Sphingobacteriia; o__Sphingobacteriales; f__Flexibacteraceae; g__Hymenobacter; s__
MC	2	3606701	AB637001	k__Bacteria; p__Bacteroidetes; c__Sphingobacteriia; o__Sphingobacteriales; f__Flexibacteraceae; g__Pontibacter; s__korlensis
MC	2	3626442	JX015538	k__Bacteria; p__Bacteroidetes; c__Flavobacteriia; o__Flavobacteriales; f__Flavobacteriaceae; g__Polaribacter; s__
MC	2	3768335	HQ800951	k__Bacteria; p__Bacteroidetes; c__Bacteroidia; o__Bacteroidales; f__Bacteroidaceae; g__Bacteroides; s__fragilis
MC	2	378557	EU703242	k__Bacteria; p__Bacteroidetes; c__Flavobacteriia; o__Flavobacteriales; f__Cryomorphaceae; g__Fluviicola; s__
MC	2	3909063	AB680728	k__Bacteria; p__Bacteroidetes; c__Sphingobacteriia; o__Sphingobacteriales; f__Chitinophagaceae; g__Chitinophaga; s__arvensicola
MC	2	3936786	JF820845	k__Bacteria; p__Bacteroidetes; c__Flavobacteriia; o__Flavobacteriales; f__Flavobacteriaceae; g__Winogradskyella; s__
MC	2	3970652	JN680578	k__Bacteria; p__Bacteroidetes; c__Bacteroidia; o__Bacteroidales; f__Porphyromonadaceae; g__Dysgonomonas; s__
MC	2	40101	AF445698	k__Bacteria; p__Bacteroidetes; c__Sphingobacteriia; o__Sphingobacteriales; f__Flexibacteraceae; g__Spirosoma; s__
MC	2	4039322	HQ769573	k__Bacteria; p__Bacteroidetes; c__Bacteroidia; o__Bacteroidales; f__[Odoribacteraceae]; g__Odoribacter; s__
MC	2	4044056	AB696130	k__Bacteria; p__Bacteroidetes; c__Sphingobacteriia; o__Sphingobacteriales; f__Chitinophagaceae; g__Flavisolibacter; s__
MC	2	40455	AF408284	k__Bacteria; p__Bacteroidetes; c__Sphingobacteriia; o__Sphingobacteriales; f__Flexibacteraceae; g__Hymenobacter; s__
MC	2	40709	AB053939	k__Bacteria; p__Bacteroidetes; c__Bacteroidia; o__Bacteroidales; f__Porphyromonadaceae; g__Tannerella; s__forsythia
MC	2	4077848	HQ769780	k__Bacteria; p__Bacteroidetes; c__Bacteroidia; o__Bacteroidales; f__[Odoribacteraceae]; g__Odoribacter; s__
MC	2	4085309	AB637565	k__Bacteria; p__Bacteroidetes; c__Sphingobacteriia; o__Sphingobacteriales; f__Flexibacteraceae; g__Hymenobacter; s__
MC	2	4085310	AB637566	k__Bacteria; p__Bacteroidetes; c__Sphingobacteriia; o__Sphingobacteriales; f__Flexibacteraceae; g__Hymenobacter; s__
MC	2	4102519	JQ753211	k__Bacteria; p__Bacteroidetes; c__Flavobacteriia; o__Flavobacteriales; f__Flavobacteriaceae; g__Polaribacter; s__irgensii
MC	2	4104829	AB637058	k__Bacteria; p__Bacteroidetes; c__Flavobacteriia; o__Flavobacteriales; f__Flavobacteriaceae; g__Capnocytophaga; s__
MC	2	4197698	JQ740254	k__Bacteria; p__Bacteroidetes; c__Sphingobacteriia; o__Sphingobacteriales; f__Sphingobacteriaceae; g__Sphingobacterium; s__
MC	2	4226955	AB696133	k__Bacteria; p__Bacteroidetes; c__Sphingobacteriia; o__Sphingobacteriales; f__Chitinophagaceae; g__Flavisolibacter; s__
MC	2	4233434	JN236354	k__Bacteria; p__Bacteroidetes; c__Sphingobacteriia; o__Sphingobacteriales; f__Amoebophilaceae; g__Candidatus Cardinium; s__
MC	2	4244620	AB681462	k__Bacteria; p__Bacteroidetes; c__Sphingobacteriia; o__Sphingobacteriales; f__Sphingobacteriaceae; g__Pedobacter; s__
MC	2	43102	AF217493	k__Bacteria; p__Bacteroidetes; c__Sphingobacteriia; o__Sphingobacteriales; f__Rhodothermaceae; g__Rhodothermus; s__
MC	2	46475	AF235117	k__Bacteria; p__Bacteroidetes; c__Flavobacteriia; o__Flavobacteriales; f__Flavobacteriaceae; g__Gramella; s__
MC	2	511662	GQ263660	k__Bacteria; p__Bacteroidetes; c__Sphingobacteriia; o__Sphingobacteriales; f__Sphingobacteriaceae; g__Olivibacter; s__
MC	2	524197	AB548675	k__Bacteria; p__Bacteroidetes; c__Bacteroidia; o__Bacteroidales; f__Porphyromonadaceae; g__Dysgonomonas; s__gadei
MC	2	538619	FN377720	k__Bacteria; p__Bacteroidetes; c__Flavobacteriia; o__Flavobacteriales; f__Flavobacteriaceae; g__Zobellia; s__
MC	2	538873	FJ628208	k__Bacteria; p__Bacteroidetes; c__Flavobacteriia; o__Flavobacteriales; f__Flavobacteriaceae; g__Polaribacter; s__
MC	2	540325	GQ356980	k__Bacteria; p__Bacteroidetes; c__Flavobacteriia; o__Flavobacteriales; f__Flavobacteriaceae; g__Lutimonas; s__
MC	2	540980	GQ264517	k__Bacteria; p__Bacteroidetes; c__Sphingobacteriia; o__Sphingobacteriales; f__Flammeovirgaceae; g__A4; s__
MC	2	544948	GQ281772	k__Bacteria; p__Bacteroidetes; c__Sphingobacteriia; o__Sphingobacteriales; f__Chitinophagaceae; g__Chitinophaga; s__
MC	2	549460	GQ495022	k__Bacteria; p__Bacteroidetes; c__Flavobacteriia; o__Flavobacteriales; f__Flavobacteriaceae; g__Maribacter; s__
MC	2	550660	GU303874	k__Bacteria; p__Bacteroidetes; c__Bacteroidia; o__Bacteroidales; f__Porphyromonadaceae; g__Paludibacter; s__
MC	2	552352	GU086415	k__Bacteria; p__Bacteroidetes; c__Flavobacteriia; o__Flavobacteriales; f__Flavobacteriaceae; g__Chryseobacterium; s__
MC	2	560027	EU090720	k__Bacteria; p__Bacteroidetes; c__Flavobacteriia; o__Flavobacteriales; f__Flavobacteriaceae; g__Algibacter; s__lectus
MC	2	560158	GU118810	k__Bacteria; p__Bacteroidetes; c__Sphingobacteriia; o__Sphingobacteriales; f__Amoebophilaceae; g__SGUS912; s__
MC	2	56220	AF544208	k__Bacteria; p__Bacteroidetes; c__Bacteroidia; o__Bacteroidales; f__Porphyromonadaceae; g__Paludibacter; s__
MC	2	562648	GQ487993	k__Bacteria; p__Bacteroidetes; c__Sphingobacteriia; o__Sphingobacteriales; f__Flammeovirgaceae; g__A4; s__
MC	2	569098	GQ898392	k__Bacteria; p__Bacteroidetes; c__Bacteroidia; o__Bacteroidales; f__[Paraprevotellaceae]; g__Paraprevotella; s__
MC	2	569227	GU303741	k__Bacteria; p__Bacteroidetes; c__Bacteroidia; o__Bacteroidales; f__Porphyromonadaceae; g__Paludibacter; s__
MC	2	574792	EU663600	k__Bacteria; p__Bacteroidetes; c__Bacteroidia; o__Bacteroidales; f__[Odoribacteraceae]; g__Butyricimonas; s__
MC	2	577481	GQ263542	k__Bacteria; p__Bacteroidetes; c__Sphingobacteriia; o__Sphingobacteriales; f__Sphingobacteriaceae; g__Parapedobacter; s__
MC	2	577996	GU304374	k__Bacteria; p__Bacteroidetes; c__Bacteroidia; o__Bacteroidales; f__Porphyromonadaceae; g__Paludibacter; s__
MC	2	579339	GQ263618	k__Bacteria; p__Bacteroidetes; c__Sphingobacteriia; o__Sphingobacteriales; f__Balneolaceae; g__KSA1; s__
MC	2	579491	GQ263396	k__Bacteria; p__Bacteroidetes; c__Sphingobacteriia; o__Sphingobacteriales; f__Balneolaceae; g__KSA1; s__
MC	2	580332	GU118844	k__Bacteria; p__Bacteroidetes; c__Sphingobacteriia; o__Sphingobacteriales; f__Amoebophilaceae; g__SGUS912; s__
MC	2	580835	GU124769	k__Bacteria; p__Bacteroidetes; c__Flavobacteriia; o__Flavobacteriales; f__Flavobacteriaceae; g__Tenacibaculum; s__
MC	2	582131	GU124770	k__Bacteria; p__Bacteroidetes; c__Flavobacteriia; o__Flavobacteriales; f__Flavobacteriaceae; g__Tenacibaculum; s__
MC	2	582732	GU118611	k__Bacteria; p__Bacteroidetes; c__Sphingobacteriia; o__Sphingobacteriales; f__Amoebophilaceae; g__SC3-56; s__
MC	2	590493	GU062025	k__Bacteria; p__Bacteroidetes; c__Sphingobacteriia; o__Sphingobacteriales; f__Saprospiraceae; g__Aureispira; s__
MC	2	593121	FN433417	k__Bacteria; p__Bacteroidetes; c__Flavobacteriia; o__Flavobacteriales; f__Flavobacteriaceae; g__Leeuwenhoekiella; s__
MC	2	616081	HM129978	k__Bacteria; p__Bacteroidetes; c__Flavobacteriia; o__Flavobacteriales; f__Cryomorphaceae; g__Fluviicola; s__
MC	2	61975	AJ244697	k__Bacteria; p__Bacteroidetes; c__Flavobacteriia; o__Flavobacteriales; f__Flavobacteriaceae; g__Zunongwangia; s__profunda
MC	2	621149	GQ156644	k__Bacteria; p__Bacteroidetes; c__Bacteroidia; o__Bacteroidales; f__Prevotellaceae; g__Prevotella; s__copri
MC	2	62486	AF513958	k__Bacteria; p__Bacteroidetes; c__Flavobacteriia; o__Flavobacteriales; f__Flavobacteriaceae; g__Psychroflexus; s__
MC	2	628332	GU903272	k__Bacteria; p__Bacteroidetes; c__Flavobacteriia; o__Flavobacteriales; f__Flavobacteriaceae; g__Riemerella; s__
MC	2	631260	HM584714	k__Bacteria; p__Bacteroidetes; c__Flavobacteriia; o__Flavobacteriales; f__Flavobacteriaceae; g__Maribacter; s__
MC	2	632140	GU569125	k__Bacteria; p__Bacteroidetes; c__Sphingobacteriia; o__Sphingobacteriales; f__Sphingobacteriaceae; g__Sphingobacterium; s__multivorum
MC	2	636385	EU786128	k__Bacteria; p__Bacteroidetes; c__Sphingobacteriia; o__Sphingobacteriales; f__Flammeovirgaceae; g__A4; s__
MC	2	637679	HM140651	k__Bacteria; p__Bacteroidetes; c__Flavobacteriia; o__Flavobacteriales; f__Flavobacteriaceae; g__Sediminicola; s__
MC	2	648485	HM128607	k__Bacteria; p__Bacteroidetes; c__Sphingobacteriia; o__Sphingobacteriales; f__Flexibacteraceae; g__Arcicella; s__
MC	2	656120	HM129859	k__Bacteria; p__Bacteroidetes; c__Flavobacteriia; o__Flavobacteriales; f__Cryomorphaceae; g__Fluviicola; s__
MC	2	657365	NR_026136	k__Bacteria; p__Bacteroidetes; c__Bacteroidia; o__Bacteroidales; f__Porphyromonadaceae; g__Porphyromonas; s__
MC	2	661041	DQ854694	k__Bacteria; p__Bacteroidetes; c__Sphingobacteriia; o__Sphingobacteriales; f__Amoebophilaceae; g__Candidatus Cardinium; s__
MC	2	676390	FJ447543	k__Bacteria; p__Bacteroidetes; c__Sphingobacteriia; o__Sphingobacteriales; f__Flexibacteraceae; g__Dyadobacter; s__
MC	2	684946	HM584711	k__Bacteria; p__Bacteroidetes; c__Flavobacteriia; o__Flavobacteriales; f__Flavobacteriaceae; g__Maribacter; s__
MC	2	697367	HM127992	k__Bacteria; p__Bacteroidetes; c__Flavobacteriia; o__Flavobacteriales; f__Flavobacteriaceae; g__Psychroflexus; s__
MC	2	697409	FR685364	k__Bacteria; p__Bacteroidetes; c__Flavobacteriia; o__Flavobacteriales; f__Flavobacteriaceae; g__Sediminicola; s__
MC	2	699770	HM584719	k__Bacteria; p__Bacteroidetes; c__Flavobacteriia; o__Flavobacteriales; f__Flavobacteriaceae; g__Maribacter; s__
MC	2	703537	HM129039	k__Bacteria; p__Bacteroidetes; c__Flavobacteriia; o__Flavobacteriales; f__Cryomorphaceae; g__Fluviicola; s__
MC	2	70559	AF385531	k__Bacteria; p__Bacteroidetes; c__Sphingobacteriia; o__Sphingobacteriales; f__Sphingobacteriaceae; g__Pedobacter; s__
MC	2	721922	HM140670	k__Bacteria; p__Bacteroidetes; c__Flavobacteriia; o__Flavobacteriales; f__Flavobacteriaceae; g__Winogradskyella; s__
MC	2	728203	GU305769	k__Bacteria; p__Bacteroidetes; c__Flavobacteriia; o__Flavobacteriales; f__Cryomorphaceae; g__Fluviicola; s__
MC	2	736769	FJ535185	k__Bacteria; p__Bacteroidetes; c__Flavobacteriia; o__Flavobacteriales; f__Flavobacteriaceae; g__Chryseobacterium; s__
MC	2	743759	GU569123	k__Bacteria; p__Bacteroidetes; c__Sphingobacteriia; o__Sphingobacteriales; f__Sphingobacteriaceae; g__Pedobacter; s__
MC	2	76110	AF536386	k__Bacteria; p__Bacteroidetes; c__Flavobacteriia; o__Flavobacteriales; f__Flavobacteriaceae; g__Mesonia; s__
MC	2	766071	AB522127	k__Bacteria; p__Bacteroidetes; c__Bacteroidia; o__Bacteroidales; f__Porphyromonadaceae; g__Dysgonomonas; s__
MC	2	767270	FJ470444	k__Bacteria; p__Bacteroidetes; c__Bacteroidia; o__Bacteroidales; f__Porphyromonadaceae; g__Porphyromonas; s__
MC	2	782955	FN811235	k__Bacteria; p__Bacteroidetes; c__Sphingobacteriia; o__Sphingobacteriales; f__Flexibacteraceae; g__Hymenobacter; s__
MC	2	786713	FJ577260	k__Bacteria; p__Bacteroidetes; c__Flavobacteriia; o__Flavobacteriales; f__Flavobacteriaceae; g__Capnocytophaga; s__ochracea
MC	2	79692	AF468429	k__Bacteria; p__Bacteroidetes; c__Flavobacteriia; o__Flavobacteriales; f__Flavobacteriaceae; g__Psychroflexus; s__torquis
MC	2	798597	GU563758	k__Bacteria; p__Bacteroidetes; c__Sphingobacteriia; o__Sphingobacteriales; f__Sphingobacteriaceae; g__Sphingobacterium; s__multivorum
MC	2	80388	AF468305	k__Bacteria; p__Bacteroidetes; c__Flavobacteriia; o__Flavobacteriales; f__Flavobacteriaceae; g__Gillisia; s__
MC	2	804941	AB517709	k__Bacteria; p__Bacteroidetes; c__Flavobacteriia; o__Flavobacteriales; f__Flavobacteriaceae; g__Myroides; s__
MC	2	805536	FR682715	k__Bacteria; p__Bacteroidetes; c__Flavobacteriia; o__Flavobacteriales; f__Flavobacteriaceae; g__Sejongia; s__
MC	2	806590	HM468057	k__Bacteria; p__Bacteroidetes; c__Flavobacteriia; o__Flavobacteriales; f__Flavobacteriaceae; g__Gelidibacter; s__
MC	2	806927	FR687530	k__Bacteria; p__Bacteroidetes; c__Sphingobacteriia; o__Sphingobacteriales; f__Chitinophagaceae; g__Flavisolibacter; s__
MC	2	810707	AB560870	k__Bacteria; p__Bacteroidetes; c__Flavobacteriia; o__Flavobacteriales; f__Flavobacteriaceae; g__Capnocytophaga; s__canimorsus
MC	2	815045	HM468030	k__Bacteria; p__Bacteroidetes; c__Flavobacteriia; o__Flavobacteriales; f__Flavobacteriaceae; g__Muricauda; s__
MC	2	818344	GQ480089	k__Bacteria; p__Bacteroidetes; c__Sphingobacteriia; o__Sphingobacteriales; f__Flexibacteraceae; g__Runella; s__
MC	2	820112	FN377757	k__Bacteria; p__Bacteroidetes; c__Bacteroidia; o__Bacteroidales; f__Porphyromonadaceae; g__Candidatus Azobacteroides; s__
MC	2	82527	AJ440991	k__Bacteria; p__Bacteroidetes; c__Flavobacteriia; o__Flavobacteriales; f__Flavobacteriaceae; g__Gillisia; s__
MC	2	829533	AB533840	k__Bacteria; p__Bacteroidetes; c__Sphingobacteriia; o__Sphingobacteriales; f__Rhodothermaceae; g__Salinibacter; s__
MC	2	829552	AB533970	k__Bacteria; p__Bacteroidetes; c__Sphingobacteriia; o__Sphingobacteriales; f__Rhodothermaceae; g__Salinibacter; s__
MC	2	829900	AB534029	k__Bacteria; p__Bacteroidetes; c__Sphingobacteriia; o__Sphingobacteriales; f__Rhodothermaceae; g__Salinibacter; s__
MC	2	830732	FR691450	k__Bacteria; p__Bacteroidetes; c__Sphingobacteriia; o__Sphingobacteriales; f__Flexibacteraceae; g__Pontibacter; s__
MC	2	834863	HQ397361	k__Bacteria; p__Bacteroidetes; c__Sphingobacteriia; o__Sphingobacteriales; f__Balneolaceae; g__KSA1; s__
MC	2	836200	AB533865	k__Bacteria; p__Bacteroidetes; c__Sphingobacteriia; o__Sphingobacteriales; f__Rhodothermaceae; g__Salinibacter; s__
MC	2	838234	HQ728207	k__Bacteria; p__Bacteroidetes; c__Bacteroidia; o__Bacteroidales; f__Porphyromonadaceae; g__Dysgonomonas; s__
MC	2	838378	AB533836	k__Bacteria; p__Bacteroidetes; c__Sphingobacteriia; o__Sphingobacteriales; f__Rhodothermaceae; g__Salinibacter; s__
MC	2	84320	AJ440984	k__Bacteria; p__Bacteroidetes; c__Flavobacteriia; o__Flavobacteriales; f__Flavobacteriaceae; g__Flavobacterium; s__
MC	2	883927	HQ697778	k__Bacteria; p__Bacteroidetes; c__Flavobacteriia; o__Flavobacteriales; f__Flavobacteriaceae; g__Salinimicrobium; s__
MC	2	91580	AY345434	k__Bacteria; p__Bacteroidetes; c__Flavobacteriia; o__Flavobacteriales; f__Flavobacteriaceae; g__Robiginitalea; s__
MC	2	92225	AY349402	k__Bacteria; p__Bacteroidetes; c__Bacteroidia; o__Bacteroidales; f__[Paraprevotellaceae]; g__[Prevotella]; s__
MC	2	938672	HQ716429	k__Bacteria; p__Bacteroidetes; c__Bacteroidia; o__Bacteroidales; f__Prevotellaceae; g__Prevotella; s__
MC	2	94468	AJ583191	k__Bacteria; p__Bacteroidetes; c__Sphingobacteriia; o__Sphingobacteriales; f__Chitinophagaceae; g__Sediminibacterium; s__
MC	3	100912	AB185769	k__Bacteria; p__Bacteroidetes; c__Bacteroidia; o__Bacteroidales; f__[Paraprevotellaceae]; g__YRC22; s__
MC	3	101820	AY697899	k__Bacteria; p__Bacteroidetes; c__Flavobacteriia; o__Flavobacteriales; f__Flavobacteriaceae; g__Sediminicola; s__
MC	3	102388	AY599653	k__Bacteria; p__Bacteroidetes; c__Flavobacteriia; o__Flavobacteriales; f__Flavobacteriaceae; g__Chryseobacterium; s__
MC	3	104230	AY651070	k__Bacteria; p__Bacteroidetes; c__Flavobacteriia; o__Flavobacteriales; f__Flavobacteriaceae; g__Bizionia; s__
MC	3	1067041	HQ848949	k__Bacteria; p__Bacteroidetes; c__Sphingobacteriia; o__Sphingobacteriales; f__Sphingobacteriaceae; g__Olivibacter; s__
MC	3	107619	AY689229	k__Bacteria; p__Bacteroidetes; c__Bacteroidia; o__Bacteroidales; f__Prevotellaceae; g__Prevotella; s__nigrescens
MC	3	109366	AY838481	k__Bacteria; p__Bacteroidetes; c__Sphingobacteriia; o__Sphingobacteriales; f__Sphingobacteriaceae; g__Sphingobacterium; s__mizutaii
MC	3	1106181	HM123960	k__Bacteria; p__Bacteroidetes; c__Bacteroidia; o__Bacteroidales; f__[Paraprevotellaceae]; g__CF231; s__
MC	3	1107211	HQ659694	k__Bacteria; p__Bacteroidetes; c__Bacteroidia; o__Bacteroidales; f__Porphyromonadaceae; g__Dysgonomonas; s__
MC	3	110782	AJ853585	k__Bacteria; p__Bacteroidetes; c__Flavobacteriia; o__Flavobacteriales; f__Flavobacteriaceae; g__Aequorivita; s__
MC	3	1107989	HM066407	k__Bacteria; p__Bacteroidetes; c__Flavobacteriia; o__Flavobacteriales; f__Flavobacteriaceae; g__Flavobacterium; s__
MC	3	1108168	AB571084	k__Bacteria; p__Bacteroidetes; c__Sphingobacteriia; o__Sphingobacteriales; f__Flammeovirgaceae; g__A4; s__
MC	3	1109250	HM123900	k__Bacteria; p__Bacteroidetes; c__Bacteroidia; o__Bacteroidales; f__[Paraprevotellaceae]; g__CF231; s__
MC	3	1110878	GU437370	k__Bacteria; p__Bacteroidetes; c__Sphingobacteriia; o__Sphingobacteriales; f__Rhodothermaceae; g__Rhodothermus; s__
MC	3	1112891	JF421216	k__Bacteria; p__Bacteroidetes; c__Sphingobacteriia; o__Sphingobacteriales; f__Balneolaceae; g__KSA1; s__
MC	3	111498	AY871836	k__Bacteria; p__Bacteroidetes; c__Flavobacteriia; o__Flavobacteriales; f__Flavobacteriaceae; g__Riemerella; s__
MC	3	1117322	JF697404	k__Bacteria; p__Bacteroidetes; c__Sphingobacteriia; o__Sphingobacteriales; f__Flexibacteraceae; g__Arcicella; s__
MC	3	1122948	NR_042022	k__Bacteria; p__Bacteroidetes; c__Flavobacteriia; o__Flavobacteriales; f__Flavobacteriaceae; g__Leeuwenhoekiella; s__
MC	3	1125151	NR_044089	k__Bacteria; p__Bacteroidetes; c__Flavobacteriia; o__Flavobacteriales; f__Flavobacteriaceae; g__Lutimonas; s__
MC	3	1127848	HQ638981	k__Bacteria; p__Bacteroidetes; c__Sphingobacteriia; o__Sphingobacteriales; f__Ekhidnaceae; g__Ekhidna; s__
MC	3	1128201	HQ218580	k__Bacteria; p__Bacteroidetes; c__Sphingobacteriia; o__Sphingobacteriales; f__Sphingobacteriaceae; g__Olivibacter; s__
MC	3	1137755	JN177702	k__Bacteria; p__Bacteroidetes; c__Flavobacteriia; o__Flavobacteriales; f__Flavobacteriaceae; g__Polaribacter; s__irgensii
MC	3	114426	AY571449	k__Bacteria; p__Bacteroidetes; c__Bacteroidia; o__Bacteroidales; f__Porphyromonadaceae; g__Candidatus Azobacteroides; s__
MC	3	1144477	NR_043224	k__Bacteria; p__Bacteroidetes; c__Bacteroidia; o__Bacteroidales; f__Prevotellaceae; g__Prevotella; s__
MC	3	114940	AJ786323	k__Bacteria; p__Bacteroidetes; c__Sphingobacteriia; o__Sphingobacteriales; f__Saprospiraceae; g__Haliscomenobacter; s__
MC	3	136881	AY907776	k__Bacteria; p__Bacteroidetes; c__Sphingobacteriia; o__Sphingobacteriales; f__Ekhidnaceae; g__NAC60-3; s__
MC	3	137491	AC149043	k__Bacteria; p__Bacteroidetes; c__Sphingobacteriia; o__Sphingobacteriales; f__Flexibacteraceae; g__Pontibacter; s__korlensis
MC	3	139643	AM085489	k__Bacteria; p__Bacteroidetes; c__Sphingobacteriia; o__Sphingobacteriales; f__Flexibacteraceae; g__Dyadobacter; s__
MC	3	141868	DQ298787	k__Bacteria; p__Bacteroidetes; c__Sphingobacteriia; o__Sphingobacteriales; f__Chitinophagaceae; g__Chitinophaga; s__
MC	3	142635	DQ248290	k__Bacteria; p__Bacteroidetes; c__Sphingobacteriia; o__Sphingobacteriales; f__Flexibacteraceae; g__Dyadobacter; s__
MC	3	142966	AB241131	k__Bacteria; p__Bacteroidetes; c__Sphingobacteriia; o__Sphingobacteriales; f__Amoebophilaceae; g__Candidatus Cardinium; s__
MC	3	143457	AY948014	k__Bacteria; p__Bacteroidetes; c__Sphingobacteriia; o__Sphingobacteriales; f__Flexibacteraceae; g__Arcicella; s__
MC	3	144631	DQ264425	k__Bacteria; p__Bacteroidetes; c__Flavobacteriia; o__Flavobacteriales; f__Flavobacteriaceae; g__Flavobacterium; s__
MC	3	144976	DQ244077	k__Bacteria; p__Bacteroidetes; c__Sphingobacteriia; o__Sphingobacteriales; f__Chitinophagaceae; g__Niastella; s__
MC	3	145716	DQ356491	k__Bacteria; p__Bacteroidetes; c__Flavobacteriia; o__Flavobacteriales; f__Flavobacteriaceae; g__Salegentibacter; s__
MC	3	146214	DQ357758	k__Bacteria; p__Bacteroidetes; c__Flavobacteriia; o__Flavobacteriales; f__Flavobacteriaceae; g__Aquimarina; s__
MC	3	146568	AB245370	k__Bacteria; p__Bacteroidetes; c__Sphingobacteriia; o__Sphingobacteriales; f__Flexibacteraceae; g__Emticicia; s__
MC	3	149498	AM177612	k__Bacteria; p__Bacteroidetes; c__Flavobacteriia; o__Flavobacteriales; f__Flavobacteriaceae; g__Flavobacterium; s__
MC	3	150961	DQ396184	k__Bacteria; p__Bacteroidetes; c__Flavobacteriia; o__Flavobacteriales; f__Flavobacteriaceae; g__Zunongwangia; s__profunda
MC	3	151775	DQ073101	k__Bacteria; p__Bacteroidetes; c__Flavobacteriia; o__Flavobacteriales; f__Flavobacteriaceae; g__Gramella; s__
MC	3	153040	DQ394928	k__Bacteria; p__Bacteroidetes; c__Flavobacteriia; o__Flavobacteriales; f__Flavobacteriaceae; g__Chryseobacterium; s__
MC	3	1561854	HQ777007	k__Bacteria; p__Bacteroidetes; c__Bacteroidia; o__Bacteroidales; f__Prevotellaceae; g__Prevotella; s__
MC	3	1564507	JX016313	k__Bacteria; p__Bacteroidetes; c__Flavobacteriia; o__Flavobacteriales; f__Flavobacteriaceae; g__Polaribacter; s__
MC	3	156963	DQ451493	k__Bacteria; p__Bacteroidetes; c__Sphingobacteriia; o__Sphingobacteriales; f__Flammeovirgaceae; g__A4; s__
MC	3	160581	DQ514301	k__Bacteria; p__Bacteroidetes; c__Flavobacteriia; o__Flavobacteriales; f__Flavobacteriaceae; g__Arenibacter; s__
MC	3	161236	AM279217	k__Bacteria; p__Bacteroidetes; c__Sphingobacteriia; o__Sphingobacteriales; f__Sphingobacteriaceae; g__Pedobacter; s__
MC	3	163155	AM238680	k__Bacteria; p__Bacteroidetes; c__Flavobacteriia; o__Flavobacteriales; f__Flavobacteriaceae; g__Wautersiella; s__falsenii
MC	3	1640911	HQ740561	k__Bacteria; p__Bacteroidetes; c__Bacteroidia; o__Bacteroidales; f__Bacteroidaceae; g__Bacteroides; s__
MC	3	1651502	HQ697918	k__Bacteria; p__Bacteroidetes; c__Flavobacteriia; o__Flavobacteriales; f__Flavobacteriaceae; g__Muricauda; s__
MC	3	167223	AM238684	k__Bacteria; p__Bacteroidetes; c__Flavobacteriia; o__Flavobacteriales; f__Flavobacteriaceae; g__Wautersiella; s__falsenii
MC	3	170307	AM238686	k__Bacteria; p__Bacteroidetes; c__Flavobacteriia; o__Flavobacteriales; f__Flavobacteriaceae; g__Wautersiella; s__falsenii
MC	3	172295	AM238689	k__Bacteria; p__Bacteroidetes; c__Flavobacteriia; o__Flavobacteriales; f__Flavobacteriaceae; g__Wautersiella; s__falsenii
MC	3	172404	AB267716	k__Bacteria; p__Bacteroidetes; c__Sphingobacteriia; o__Sphingobacteriales; f__Sphingobacteriaceae; g__Olivibacter; s__
MC	3	1749305	AB681152	k__Bacteria; p__Bacteroidetes; c__Flavobacteriia; o__Flavobacteriales; f__Flavobacteriaceae; g__Kordia; s__
MC	3	178057	EF122436	k__Bacteria; p__Bacteroidetes; c__Sphingobacteriia; o__Sphingobacteriales; f__Sphingobacteriaceae; g__Sphingobacterium; s__
MC	3	1808748	FO117611	k__Bacteria; p__Bacteroidetes; c__Flavobacteriia; o__Flavobacteriales; f__Flavobacteriaceae; g__Sediminicola; s__
MC	3	183424	AB245933	k__Bacteria; p__Bacteroidetes; c__Sphingobacteriia; o__Sphingobacteriales; f__Saprospiraceae; g__Aureispira; s__
MC	3	186551	AB245935	k__Bacteria; p__Bacteroidetes; c__Sphingobacteriia; o__Sphingobacteriales; f__Saprospiraceae; g__Aureispira; s__
MC	3	1873072	CP001619	k__Bacteria; p__Bacteroidetes; c__Sphingobacteriia; o__Sphingobacteriales; f__Flexibacteraceae; g__Dyadobacter; s__
MC	3	2050352	AB680291	k__Bacteria; p__Bacteroidetes; c__Flavobacteriia; o__Flavobacteriales; f__Flavobacteriaceae; g__Elizabethkingia; s__meningoseptica
MC	3	206950	AM259890	k__Bacteria; p__Bacteroidetes; c__Sphingobacteriia; o__Sphingobacteriales; f__Ekhidnaceae; g__Ekhidna; s__
MC	3	2077598	HQ780383	k__Bacteria; p__Bacteroidetes; c__Bacteroidia; o__Bacteroidales; f__[Odoribacteraceae]; g__Odoribacter; s__
MC	3	2091989	AB681115	k__Bacteria; p__Bacteroidetes; c__Flavobacteriia; o__Flavobacteriales; f__Flavobacteriaceae; g__Aequorivita; s__
MC	3	210176	EF127611	k__Bacteria; p__Bacteroidetes; c__Sphingobacteriia; o__Sphingobacteriales; f__Chitinophagaceae; g__Flavisolibacter; s__
MC	3	210524	EF445232	k__Bacteria; p__Bacteroidetes; c__Bacteroidia; o__Bacteroidales; f__Prevotellaceae; g__Prevotella; s__
MC	3	2119346	HQ750858	k__Bacteria; p__Bacteroidetes; c__Bacteroidia; o__Bacteroidales; f__Bacteroidaceae; g__Bacteroides; s__
MC	3	2233	X75625	k__Bacteria; p__Bacteroidetes; c__Flavobacteriia; o__Flavobacteriales; f__Blattabacteriaceae; g__Blattabacterium; s__
MC	3	2234	X75624	k__Bacteria; p__Bacteroidetes; c__Flavobacteriia; o__Flavobacteriales; f__Blattabacteriaceae; g__Blattabacterium; s__
MC	3	228754	EF605106	k__Bacteria; p__Bacteroidetes; c__Bacteroidia; o__Bacteroidales; f__Porphyromonadaceae; g__Parabacteroides; s__
MC	3	2307807	JQ793531	k__Bacteria; p__Bacteroidetes; c__Sphingobacteriia; o__Sphingobacteriales; f__Chitinophagaceae; g__Chitinophaga; s__
MC	3	235107	EF572305	k__Bacteria; p__Bacteroidetes; c__Sphingobacteriia; o__Sphingobacteriales; f__Ekhidnaceae; g__NAC60-3; s__
MC	3	236631	EF641567	k__Bacteria; p__Bacteroidetes; c__Flavobacteriia; o__Flavobacteriales; f__Flavobacteriaceae; g__Riemerella; s__
MC	3	237177	AM420060	k__Bacteria; p__Bacteroidetes; c__Bacteroidia; o__Bacteroidales; f__[Paraprevotellaceae]; g__[Prevotella]; s__
MC	3	237373	EF632720	k__Bacteria; p__Bacteroidetes; c__Sphingobacteriia; o__Sphingobacteriales; f__Balneolaceae; g__KSA1; s__
MC	3	2374	AF133536	k__Bacteria; p__Bacteroidetes; c__Flavobacteriia; o__Flavobacteriales; f__Flavobacteriaceae; g__Capnocytophaga; s__
MC	3	2380	U42009	k__Bacteria; p__Bacteroidetes; c__Flavobacteriia; o__Flavobacteriales; f__Flavobacteriaceae; g__Capnocytophaga; s__ochracea
MC	3	2408840	AGED01000049	k__Bacteria; p__Bacteroidetes; c__Flavobacteriia; o__Flavobacteriales; f__Flavobacteriaceae; g__Myroides; s__odoratimimus
MC	3	241271	EF683056	k__Bacteria; p__Bacteroidetes; c__Sphingobacteriia; o__Sphingobacteriales; f__Chitinophagaceae; g__Flavisolibacter; s__
MC	3	2423264	JQ045813	k__Bacteria; p__Bacteroidetes; c__Flavobacteriia; o__Flavobacteriales; f__Flavobacteriaceae; g__Salegentibacter; s__
MC	3	2427	AB017046	k__Bacteria; p__Bacteroidetes; c__Flavobacteriia; o__Flavobacteriales; f__Flavobacteriaceae; g__Kordia; s__
MC	3	2428	AB017047	k__Bacteria; p__Bacteroidetes; c__Flavobacteriia; o__Flavobacteriales; f__Flavobacteriaceae; g__Kordia; s__
MC	3	247904	EU012300	k__Bacteria; p__Bacteroidetes; c__Bacteroidia; o__Bacteroidales; f__Porphyromonadaceae; g__Porphyromonas; s__
MC	3	248251	EF693742	k__Bacteria; p__Bacteroidetes; c__Sphingobacteriia; o__Sphingobacteriales; f__Sphingobacteriaceae; g__Pedobacter; s__
MC	3	2496245	HQ760784	k__Bacteria; p__Bacteroidetes; c__Bacteroidia; o__Bacteroidales; f__[Odoribacteraceae]; g__Odoribacter; s__
MC	3	2511196	HQ794640	k__Bacteria; p__Bacteroidetes; c__Bacteroidia; o__Bacteroidales; f__Bacteroidaceae; g__Bacteroides; s__ovatus
MC	3	252373	AM408794	k__Bacteria; p__Bacteroidetes; c__Sphingobacteriia; o__Sphingobacteriales; f__Amoebophilaceae; g__Candidatus Amoebophilus; s__
MC	3	2525736	JQ793553	k__Bacteria; p__Bacteroidetes; c__Sphingobacteriia; o__Sphingobacteriales; f__Chitinophagaceae; g__Flavisolibacter; s__
MC	3	252852	AM420187	k__Bacteria; p__Bacteroidetes; c__Flavobacteriia; o__Flavobacteriales; f__Flavobacteriaceae; g__Capnocytophaga; s__
MC	3	25577	AJ344133	k__Bacteria; p__Bacteroidetes; c__Flavobacteriia; o__Flavobacteriales; f__Flavobacteriaceae; g__Gelidibacter; s__
MC	3	2566386	JN236339	k__Bacteria; p__Bacteroidetes; c__Sphingobacteriia; o__Sphingobacteriales; f__Amoebophilaceae; g__Candidatus Cardinium; s__
MC	3	256948	AM420203	k__Bacteria; p__Bacteroidetes; c__Bacteroidia; o__Bacteroidales; f__Porphyromonadaceae; g__Porphyromonas; s__
MC	3	2663777	JQ796722	k__Bacteria; p__Bacteroidetes; c__Sphingobacteriia; o__Sphingobacteriales; f__Sphingobacteriaceae; g__Pedobacter; s__
MC	3	2671709	HM798967	k__Bacteria; p__Bacteroidetes; c__Flavobacteriia; o__Flavobacteriales; f__Flavobacteriaceae; g__Kordia; s__
MC	3	26888	AF371907	k__Bacteria; p__Bacteroidetes; c__Bacteroidia; o__Bacteroidales; f__[Paraprevotellaceae]; g__CF231; s__
MC	3	269309	EU381764	k__Bacteria; p__Bacteroidetes; c__Bacteroidia; o__Bacteroidales; f__Bacteroidaceae; g__BF311; s__
MC	3	2732678	JQ607339	k__Bacteria; p__Bacteroidetes; c__Bacteroidia; o__Bacteroidales; f__Porphyromonadaceae; g__Dysgonomonas; s__
MC	3	274173	EU005886	k__Bacteria; p__Bacteroidetes; c__Sphingobacteriia; o__Sphingobacteriales; f__Ekhidnaceae; g__JTB248; s__
MC	3	279456	AM990832	k__Bacteria; p__Bacteroidetes; c__Flavobacteriia; o__Flavobacteriales; f__Flavobacteriaceae; g__Maribacter; s__
MC	3	2821809	HQ791118	k__Bacteria; p__Bacteroidetes; c__Bacteroidia; o__Bacteroidales; f__[Paraprevotellaceae]; g__[Prevotella]; s__
MC	3	2850540	HQ119896	k__Bacteria; p__Bacteroidetes; c__Sphingobacteriia; o__Sphingobacteriales; f__Flammeovirgaceae; g__A4; s__
MC	3	2979305	HQ769725	k__Bacteria; p__Bacteroidetes; c__Bacteroidia; o__Bacteroidales; f__[Odoribacteraceae]; g__Odoribacter; s__
MC	3	2992316	JQ085656	k__Bacteria; p__Bacteroidetes; c__Bacteroidia; o__Bacteroidales; f__Porphyromonadaceae; g__Dysgonomonas; s__
MC	3	300246	EU472140	k__Bacteria; p__Bacteroidetes; c__Bacteroidia; o__Bacteroidales; f__p-2534-18B5; g__BE24; s__
MC	3	3008939	AY491548	k__Bacteria; p__Bacteroidetes; c__Bacteroidia; o__Bacteroidales; f__Porphyromonadaceae; g__Dysgonomonas; s__
MC	3	301255	EU472022	k__Bacteria; p__Bacteroidetes; c__Bacteroidia; o__Bacteroidales; f__p-2534-18B5; g__BE24; s__
MC	3	3076454	HQ785915	k__Bacteria; p__Bacteroidetes; c__Bacteroidia; o__Bacteroidales; f__Porphyromonadaceae; g__Parabacteroides; s__distasonis
MC	3	307919	EU104096	k__Bacteria; p__Bacteroidetes; c__Sphingobacteriia; o__Sphingobacteriales; f__Saprospiraceae; g__Haliscomenobacter; s__
MC	3	312446	U64013	k__Bacteria; p__Bacteroidetes; c__Flavobacteriia; o__Flavobacteriales; f__Flavobacteriaceae; g__Winogradskyella; s__thalassocola
MC	3	313311	EU804968	k__Bacteria; p__Bacteroidetes; c__Sphingobacteriia; o__Sphingobacteriales; f__Ekhidnaceae; g__NAC60-3; s__
MC	3	3147036	AB680829	k__Bacteria; p__Bacteroidetes; c__Sphingobacteriia; o__Sphingobacteriales; f__Sphingobacteriaceae; g__Sphingobacterium; s__faecium
MC	3	315675	EU843473	k__Bacteria; p__Bacteroidetes; c__Bacteroidia; o__Bacteroidales; f__[Paraprevotellaceae]; g__CF231; s__
MC	3	315738	AB433335	k__Bacteria; p__Bacteroidetes; c__Sphingobacteriia; o__Sphingobacteriales; f__Ekhidnaceae; g__Fulvivirga; s__
MC	3	316012	EU823298	k__Bacteria; p__Bacteroidetes; c__Flavobacteriia; o__Flavobacteriales; f__Flavobacteriaceae; g__Leeuwenhoekiella; s__marinoflava
MC	3	322823	FJ264594	k__Bacteria; p__Bacteroidetes; c__Flavobacteriia; o__Flavobacteriales; f__Flavobacteriaceae; g__Lutimonas; s__
MC	3	324662	EU804532	k__Bacteria; p__Bacteroidetes; c__Sphingobacteriia; o__Sphingobacteriales; f__Ekhidnaceae; g__NAC60-3; s__
MC	3	328411	EU804564	k__Bacteria; p__Bacteroidetes; c__Sphingobacteriia; o__Sphingobacteriales; f__Ekhidnaceae; g__NAC60-3; s__
MC	3	332352	EU794107	k__Bacteria; p__Bacteroidetes; c__Bacteroidia; o__Bacteroidales; f__Porphyromonadaceae; g__Paludibacter; s__
MC	3	3325765	HQ785474	k__Bacteria; p__Bacteroidetes; c__Bacteroidia; o__Bacteroidales; f__[Odoribacteraceae]; g__Odoribacter; s__
MC	3	334233	FJ192591	k__Bacteria; p__Bacteroidetes; c__Flavobacteriia; o__Flavobacteriales; f__Flavobacteriaceae; g__Capnocytophaga; s__
MC	3	334526	EU801150	k__Bacteria; p__Bacteroidetes; c__Sphingobacteriia; o__Sphingobacteriales; f__Flexibacteraceae; g__Arcicella; s__
MC	3	337893	FJ203599	k__Bacteria; p__Bacteroidetes; c__Sphingobacteriia; o__Sphingobacteriales; f__Amoebophilaceae; g__SGUS912; s__
MC	3	3392831	HQ750134	k__Bacteria; p__Bacteroidetes; c__Bacteroidia; o__Bacteroidales; f__Bacteroidaceae; g__Bacteroides; s__
MC	3	341915	EU735616	k__Bacteria; p__Bacteroidetes; c__Flavobacteriia; o__Flavobacteriales; f__Flavobacteriaceae; g__Salinimicrobium; s__
MC	3	345490	EU794182	k__Bacteria; p__Bacteroidetes; c__Bacteroidia; o__Bacteroidales; f__Porphyromonadaceae; g__Paludibacter; s__
MC	3	346418	EU735696	k__Bacteria; p__Bacteroidetes; c__Sphingobacteriia; o__Sphingobacteriales; f__Balneolaceae; g__KSA1; s__
MC	3	346801	EU884984	k__Bacteria; p__Bacteroidetes; c__Bacteroidia; o__Bacteroidales; f__Rikenellaceae; g__AF12; s__
MC	3	347664	EU839357	k__Bacteria; p__Bacteroidetes; c__Flavobacteriia; o__Flavobacteriales; f__Flavobacteriaceae; g__Muricauda; s__
MC	3	350457	FJ203046	k__Bacteria; p__Bacteroidetes; c__Sphingobacteriia; o__Sphingobacteriales; f__Amoebophilaceae; g__SGUS912; s__
MC	3	351318	EU869391	k__Bacteria; p__Bacteroidetes; c__Sphingobacteriia; o__Sphingobacteriales; f__Rhodothermaceae; g__Salinibacter; s__
MC	3	352285	FJ203096	k__Bacteria; p__Bacteroidetes; c__Sphingobacteriia; o__Sphingobacteriales; f__Amoebophilaceae; g__SGUS912; s__
MC	3	353417	FJ153014	k__Bacteria; p__Bacteroidetes; c__Sphingobacteriia; o__Sphingobacteriales; f__Balneolaceae; g__KSA1; s__
MC	3	35404	AF217495	k__Bacteria; p__Bacteroidetes; c__Sphingobacteriia; o__Sphingobacteriales; f__Rhodothermaceae; g__Rhodothermus; s__
MC	3	356181	EU362130	k__Bacteria; p__Bacteroidetes; c__Sphingobacteriia; o__Sphingobacteriales; f__Flexibacteraceae; g__Adhaeribacter; s__
MC	3	3606700	AB637000	k__Bacteria; p__Bacteroidetes; c__Sphingobacteriia; o__Sphingobacteriales; f__Flexibacteraceae; g__Pontibacter; s__korlensis
MC	3	3661785	HQ788760	k__Bacteria; p__Bacteroidetes; c__Bacteroidia; o__Bacteroidales; f__[Odoribacteraceae]; g__Butyricimonas; s__
MC	3	3670175	JQ898114	k__Bacteria; p__Bacteroidetes; c__Flavobacteriia; o__Flavobacteriales; f__Flavobacteriaceae; g__Arenibacter; s__
MC	3	367109	FM873252	k__Bacteria; p__Bacteroidetes; c__Bacteroidia; o__Bacteroidales; f__[Paraprevotellaceae]; g__[Prevotella]; s__
MC	3	369701	FJ378899	k__Bacteria; p__Bacteroidetes; c__Sphingobacteriia; o__Sphingobacteriales; f__Sphingobacteriaceae; g__Sphingobacterium; s__faecium
MC	3	375160	FJ879385	k__Bacteria; p__Bacteroidetes; c__Bacteroidia; o__Bacteroidales; f__[Paraprevotellaceae]; g__Paraprevotella; s__
MC	3	3757787	JN680576	k__Bacteria; p__Bacteroidetes; c__Bacteroidia; o__Bacteroidales; f__Porphyromonadaceae; g__Dysgonomonas; s__
MC	3	3768663	JX015605	k__Bacteria; p__Bacteroidetes; c__Flavobacteriia; o__Flavobacteriales; f__Flavobacteriaceae; g__Polaribacter; s__
MC	3	3768993	JQ798492	k__Bacteria; p__Bacteroidetes; c__Sphingobacteriia; o__Sphingobacteriales; f__Chitinophagaceae; g__Chitinophaga; s__
MC	3	377813	FJ881069	k__Bacteria; p__Bacteroidetes; c__Bacteroidia; o__Bacteroidales; f__[Paraprevotellaceae]; g__Paraprevotella; s__
MC	3	379362	FJ880903	k__Bacteria; p__Bacteroidetes; c__Bacteroidia; o__Bacteroidales; f__[Paraprevotellaceae]; g__Paraprevotella; s__
MC	3	3829954	HQ757452	k__Bacteria; p__Bacteroidetes; c__Bacteroidia; o__Bacteroidales; f__Prevotellaceae; g__Prevotella; s__
MC	3	3842683	HQ121141	k__Bacteria; p__Bacteroidetes; c__Sphingobacteriia; o__Sphingobacteriales; f__Chitinophagaceae; g__Segetibacter; s__
MC	3	3885621	HQ775118	k__Bacteria; p__Bacteroidetes; c__Bacteroidia; o__Bacteroidales; f__Porphyromonadaceae; g__Parabacteroides; s__distasonis
MC	3	3909075	AB680724	k__Bacteria; p__Bacteroidetes; c__Flavobacteriia; o__Flavobacteriales; f__Flavobacteriaceae; g__Zobellia; s__
MC	3	392770	GQ131577	k__Bacteria; p__Bacteroidetes; c__Sphingobacteriia; o__Sphingobacteriales; f__Flexibacteraceae; g__Dyadobacter; s__
MC	3	393725	EU703460	k__Bacteria; p__Bacteroidetes; c__Flavobacteriia; o__Flavobacteriales; f__Cryomorphaceae; g__Fluviicola; s__
MC	3	3967306	JQ898115	k__Bacteria; p__Bacteroidetes; c__Flavobacteriia; o__Flavobacteriales; f__Flavobacteriaceae; g__Arenibacter; s__
MC	3	3970649	JN680573	k__Bacteria; p__Bacteroidetes; c__Bacteroidia; o__Bacteroidales; f__Porphyromonadaceae; g__Dysgonomonas; s__
MC	3	3971404	HQ769908	k__Bacteria; p__Bacteroidetes; c__Bacteroidia; o__Bacteroidales; f__[Odoribacteraceae]; g__Odoribacter; s__
MC	3	3994824	JN653036	k__Bacteria; p__Bacteroidetes; c__Bacteroidia; o__Bacteroidales; f__Porphyromonadaceae; g__Candidatus Azobacteroides; s__
MC	3	3994825	JN653035	k__Bacteria; p__Bacteroidetes; c__Bacteroidia; o__Bacteroidales; f__Porphyromonadaceae; g__Dysgonomonas; s__
MC	3	39994	AF285872	k__Bacteria; p__Bacteroidetes; c__Bacteroidia; o__Bacteroidales; f__Porphyromonadaceae; g__Porphyromonas; s__
MC	3	4035901	AB637531	k__Bacteria; p__Bacteroidetes; c__Sphingobacteriia; o__Sphingobacteriales; f__Flexibacteraceae; g__Hymenobacter; s__
MC	3	4074667	JN713273	k__Bacteria; p__Bacteroidetes; c__Bacteroidia; o__Bacteroidales; f__Porphyromonadaceae; g__Porphyromonas; s__
MC	3	4102518	JQ753212	k__Bacteria; p__Bacteroidetes; c__Flavobacteriia; o__Flavobacteriales; f__Flavobacteriaceae; g__Polaribacter; s__
MC	3	4111964	AB682139	k__Bacteria; p__Bacteroidetes; c__Flavobacteriia; o__Flavobacteriales; f__Flavobacteriaceae; g__Arenibacter; s__
MC	3	4226955	AB696133	k__Bacteria; p__Bacteroidetes; c__Sphingobacteriia; o__Sphingobacteriales; f__Chitinophagaceae; g__Flavisolibacter; s__
MC	3	4232421	JX016239	k__Bacteria; p__Bacteroidetes; c__Flavobacteriia; o__Flavobacteriales; f__Flavobacteriaceae; g__Sediminicola; s__
MC	3	43102	AF217493	k__Bacteria; p__Bacteroidetes; c__Sphingobacteriia; o__Sphingobacteriales; f__Rhodothermaceae; g__Rhodothermus; s__
MC	3	446030	FJ880776	k__Bacteria; p__Bacteroidetes; c__Bacteroidia; o__Bacteroidales; f__[Paraprevotellaceae]; g__Paraprevotella; s__
MC	3	456425	AB506778	k__Bacteria; p__Bacteroidetes; c__Sphingobacteriia; o__Sphingobacteriales; f__Amoebophilaceae; g__Candidatus Cardinium; s__
MC	3	511434	GQ358939	k__Bacteria; p__Bacteroidetes; c__Flavobacteriia; o__Flavobacteriales; f__Flavobacteriaceae; g__Cellulophaga; s__
MC	3	512456	GQ264510	k__Bacteria; p__Bacteroidetes; c__Sphingobacteriia; o__Sphingobacteriales; f__Flammeovirgaceae; g__A4; s__
MC	3	526477	GU444104	k__Bacteria; p__Bacteroidetes; c__Flavobacteriia; o__Flavobacteriales; f__Flavobacteriaceae; g__Wautersiella; s__
MC	3	526634	FJ681020	k__Bacteria; p__Bacteroidetes; c__Bacteroidia; o__Bacteroidales; f__[Paraprevotellaceae]; g__[Prevotella]; s__
MC	3	533497	GU061493	k__Bacteria; p__Bacteroidetes; c__Flavobacteriia; o__Flavobacteriales; f__Cryomorphaceae; g__Fluviicola; s__
MC	3	533788	FJ516870	k__Bacteria; p__Bacteroidetes; c__Sphingobacteriia; o__Sphingobacteriales; f__Flammeovirgaceae; g__A4; s__
MC	3	536293	FJ897494	k__Bacteria; p__Bacteroidetes; c__Sphingobacteriia; o__Sphingobacteriales; f__Flexibacteraceae; g__Pontibacter; s__korlensis
MC	3	536533	AB496665	k__Bacteria; p__Bacteroidetes; c__Flavobacteriia; o__Flavobacteriales; f__Flavobacteriaceae; g__Polaribacter; s__
MC	3	543469	FJ595484	k__Bacteria; p__Bacteroidetes; c__Flavobacteriia; o__Flavobacteriales; f__Flavobacteriaceae; g__Winogradskyella; s__
MC	3	551735	GU118598	k__Bacteria; p__Bacteroidetes; c__Sphingobacteriia; o__Sphingobacteriales; f__Amoebophilaceae; g__SGUS912; s__
MC	3	552674	FJ915158	k__Bacteria; p__Bacteroidetes; c__Sphingobacteriia; o__Sphingobacteriales; f__Chitinophagaceae; g__Sediminibacterium; s__
MC	3	555204	GU303785	k__Bacteria; p__Bacteroidetes; c__Bacteroidia; o__Bacteroidales; f__[Paraprevotellaceae]; g__YRC22; s__
MC	3	560879	GU305704	k__Bacteria; p__Bacteroidetes; c__Flavobacteriia; o__Flavobacteriales; f__Cryomorphaceae; g__Fluviicola; s__
MC	3	561872	FJ517032	k__Bacteria; p__Bacteroidetes; c__Flavobacteriia; o__Flavobacteriales; f__Flavobacteriaceae; g__Muricauda; s__
MC	3	566549	GQ259316	k__Bacteria; p__Bacteroidetes; c__Flavobacteriia; o__Flavobacteriales; f__Flavobacteriaceae; g__Winogradskyella; s__
MC	3	569441	FJ516814	k__Bacteria; p__Bacteroidetes; c__Sphingobacteriia; o__Sphingobacteriales; f__Flammeovirgaceae; g__A4; s__
MC	3	575104	EU703159	k__Bacteria; p__Bacteroidetes; c__Flavobacteriia; o__Flavobacteriales; f__Cryomorphaceae; g__Fluviicola; s__
MC	3	576331	AB496644	k__Bacteria; p__Bacteroidetes; c__Flavobacteriia; o__Flavobacteriales; f__Flavobacteriaceae; g__Sediminicola; s__
MC	3	577339	GQ360070	k__Bacteria; p__Bacteroidetes; c__Flavobacteriia; o__Flavobacteriales; f__Flavobacteriaceae; g__Elizabethkingia; s__meningoseptica
MC	3	579696	GQ249528	k__Bacteria; p__Bacteroidetes; c__Flavobacteriia; o__Flavobacteriales; f__Flavobacteriaceae; g__Robiginitalea; s__
MC	3	581865	GQ263624	k__Bacteria; p__Bacteroidetes; c__Sphingobacteriia; o__Sphingobacteriales; f__Balneolaceae; g__KSA1; s__
MC	3	585936	GU180193	k__Bacteria; p__Bacteroidetes; c__Flavobacteriia; o__Flavobacteriales; f__Flavobacteriaceae; g__Robiginitalea; s__
MC	3	586206	GU118754	k__Bacteria; p__Bacteroidetes; c__Sphingobacteriia; o__Sphingobacteriales; f__Amoebophilaceae; g__SGUS912; s__
MC	3	587835	GU302923	k__Bacteria; p__Bacteroidetes; c__Bacteroidia; o__Bacteroidales; f__[Paraprevotellaceae]; g__CF231; s__
MC	3	590849	GQ339897	k__Bacteria; p__Bacteroidetes; c__Sphingobacteriia; o__Sphingobacteriales; f__Chitinophagaceae; g__Flavisolibacter; s__
MC	3	621488	HM196764	k__Bacteria; p__Bacteroidetes; c__Flavobacteriia; o__Flavobacteriales; f__Flavobacteriaceae; g__Haloanella; s__
MC	3	62966	AF527584	k__Bacteria; p__Bacteroidetes; c__Flavobacteriia; o__Flavobacteriales; f__Flavobacteriaceae; g__Kaistella; s__
MC	3	631700	HM129061	k__Bacteria; p__Bacteroidetes; c__Sphingobacteriia; o__Sphingobacteriales; f__Flexibacteraceae; g__Arcicella; s__
MC	3	633832	NR_025910	k__Bacteria; p__Bacteroidetes; c__Bacteroidia; o__Bacteroidales; f__Rikenellaceae; g__Rikenella; s__
MC	3	647535	FJ936734	k__Bacteria; p__Bacteroidetes; c__Sphingobacteriia; o__Sphingobacteriales; f__Flammeovirgaceae; g__A4; s__
MC	3	657472	AB547653	k__Bacteria; p__Bacteroidetes; c__Bacteroidia; o__Bacteroidales; f__Porphyromonadaceae; g__Porphyromonas; s__
MC	3	659920	FR684688	k__Bacteria; p__Bacteroidetes; c__Flavobacteriia; o__Flavobacteriales; f__Flavobacteriaceae; g__Sediminicola; s__
MC	3	663839	HM127889	k__Bacteria; p__Bacteroidetes; c__Flavobacteriia; o__Flavobacteriales; f__Flavobacteriaceae; g__Psychroflexus; s__
MC	3	678331	HM128844	k__Bacteria; p__Bacteroidetes; c__Sphingobacteriia; o__Sphingobacteriales; f__Flexibacteraceae; g__Arcicella; s__
MC	3	681970	FN668188	k__Bacteria; p__Bacteroidetes; c__Flavobacteriia; o__Flavobacteriales; f__Cryomorphaceae; g__Fluviicola; s__
MC	3	682909	DQ854706	k__Bacteria; p__Bacteroidetes; c__Sphingobacteriia; o__Sphingobacteriales; f__Amoebophilaceae; g__Candidatus Cardinium; s__
MC	3	685798	FR675954	k__Bacteria; p__Bacteroidetes; c__Sphingobacteriia; o__Sphingobacteriales; f__Chitinophagaceae; g__Flavisolibacter; s__
MC	3	702181	HM187258	k__Bacteria; p__Bacteroidetes; c__Sphingobacteriia; o__Sphingobacteriales; f__Chitinophagaceae; g__Segetibacter; s__
MC	3	705950	AB522126	k__Bacteria; p__Bacteroidetes; c__Bacteroidia; o__Bacteroidales; f__Porphyromonadaceae; g__Dysgonomonas; s__
MC	3	707975	AB490805	k__Bacteria; p__Bacteroidetes; c__Bacteroidia; o__Bacteroidales; f__[Odoribacteraceae]; g__Odoribacter; s__
MC	3	723605	HM127010	k__Bacteria; p__Bacteroidetes; c__Sphingobacteriia; o__Sphingobacteriales; f__Rhodothermaceae; g__Salinibacter; s__
MC	3	754959	DQ854703	k__Bacteria; p__Bacteroidetes; c__Sphingobacteriia; o__Sphingobacteriales; f__Amoebophilaceae; g__Candidatus Cardinium; s__
MC	3	774443	HM450033	k__Bacteria; p__Bacteroidetes; c__Sphingobacteriia; o__Sphingobacteriales; f__Flexibacteraceae; g__Hymenobacter; s__
MC	3	77995	AB098594	k__Bacteria; p__Bacteroidetes; c__Sphingobacteriia; o__Sphingobacteriales; f__Sphingobacteriaceae; g__Sphingobacterium; s__multivorum
MC	3	78300	AB088934	k__Bacteria; p__Bacteroidetes; c__Bacteroidia; o__Bacteroidales; f__Porphyromonadaceae; g__Candidatus Azobacteroides; s__
MC	3	801054	FN668151	k__Bacteria; p__Bacteroidetes; c__Flavobacteriia; o__Flavobacteriales; f__Cryomorphaceae; g__Fluviicola; s__
MC	3	806130	GU201967	k__Bacteria; p__Bacteroidetes; c__Flavobacteriia; o__Flavobacteriales; f__Flavobacteriaceae; g__Tenacibaculum; s__
MC	3	808081	HQ157674	k__Bacteria; p__Bacteroidetes; c__Sphingobacteriia; o__Sphingobacteriales; f__Rhodothermaceae; g__Salinibacter; s__
MC	3	808697	HM630238	k__Bacteria; p__Bacteroidetes; c__Bacteroidia; o__Bacteroidales; f__Rikenellaceae; g__PW3; s__
MC	3	809454	GU202008	k__Bacteria; p__Bacteroidetes; c__Flavobacteriia; o__Flavobacteriales; f__Flavobacteriaceae; g__Tenacibaculum; s__
MC	3	809485	HQ114195	k__Bacteria; p__Bacteroidetes; c__Sphingobacteriia; o__Sphingobacteriales; f__Flammeovirgaceae; g__A4; s__
MC	3	811998	AB517706	k__Bacteria; p__Bacteroidetes; c__Flavobacteriia; o__Flavobacteriales; f__Flavobacteriaceae; g__Cellulophaga; s__lytica
MC	3	812625	GU201958	k__Bacteria; p__Bacteroidetes; c__Flavobacteriia; o__Flavobacteriales; f__Flavobacteriaceae; g__Tenacibaculum; s__
MC	3	813921	HQ114124	k__Bacteria; p__Bacteroidetes; c__Sphingobacteriia; o__Sphingobacteriales; f__Flammeovirgaceae; g__A4; s__
MC	3	81705	AY165582	k__Bacteria; p__Bacteroidetes; c__Flavobacteriia; o__Flavobacteriales; f__Flavobacteriaceae; g__Polaribacter; s__
MC	3	81822	AY165587	k__Bacteria; p__Bacteroidetes; c__Flavobacteriia; o__Flavobacteriales; f__Flavobacteriaceae; g__Gillisia; s__
MC	3	818244	HM630237	k__Bacteria; p__Bacteroidetes; c__Bacteroidia; o__Bacteroidales; f__Rikenellaceae; g__AF12; s__
MC	3	818344	GQ480089	k__Bacteria; p__Bacteroidetes; c__Sphingobacteriia; o__Sphingobacteriales; f__Flexibacteraceae; g__Runella; s__
MC	3	819272	HQ114161	k__Bacteria; p__Bacteroidetes; c__Sphingobacteriia; o__Sphingobacteriales; f__Flammeovirgaceae; g__A4; s__
MC	3	819952	HM243946	k__Bacteria; p__Bacteroidetes; c__Sphingobacteriia; o__Sphingobacteriales; f__Flexibacteraceae; g__Hymenobacter; s__
MC	3	820550	AB596955	k__Bacteria; p__Bacteroidetes; c__Sphingobacteriia; o__Sphingobacteriales; f__Sphingobacteriaceae; g__Pedobacter; s__
MC	3	822354	GU201995	k__Bacteria; p__Bacteroidetes; c__Flavobacteriia; o__Flavobacteriales; f__Flavobacteriaceae; g__Tenacibaculum; s__
MC	3	822569	GU070664	k__Bacteria; p__Bacteroidetes; c__Sphingobacteriia; o__Sphingobacteriales; f__Flammeovirgaceae; g__Flammeovirga; s__
MC	3	824148	FR682721	k__Bacteria; p__Bacteroidetes; c__Sphingobacteriia; o__Sphingobacteriales; f__Flexibacteraceae; g__Hymenobacter; s__
MC	3	824368	HQ114085	k__Bacteria; p__Bacteroidetes; c__Flavobacteriia; o__Flavobacteriales; f__Flavobacteriaceae; g__Flavobacterium; s__succinicans
MC	3	826392	AB534052	k__Bacteria; p__Bacteroidetes; c__Sphingobacteriia; o__Sphingobacteriales; f__Rhodothermaceae; g__Salinibacter; s__
MC	3	830393	HQ674315	k__Bacteria; p__Bacteroidetes; c__Flavobacteriia; o__Flavobacteriales; f__Flavobacteriaceae; g__Polaribacter; s__
MC	3	832862	AB534042	k__Bacteria; p__Bacteroidetes; c__Sphingobacteriia; o__Sphingobacteriales; f__Rhodothermaceae; g__Salinibacter; s__
MC	3	833710	AB533844	k__Bacteria; p__Bacteroidetes; c__Sphingobacteriia; o__Sphingobacteriales; f__Rhodothermaceae; g__Salinibacter; s__
MC	3	837937	HQ596527	k__Bacteria; p__Bacteroidetes; c__Flavobacteriia; o__Flavobacteriales; f__Flavobacteriaceae; g__Cellulophaga; s__lytica
MC	3	838871	FR691442	k__Bacteria; p__Bacteroidetes; c__Flavobacteriia; o__Flavobacteriales; f__Flavobacteriaceae; g__Flavobacterium; s__
MC	3	840830	HQ674884	k__Bacteria; p__Bacteroidetes; c__Sphingobacteriia; o__Sphingobacteriales; f__Chitinophagaceae; g__Segetibacter; s__
MC	3	844415	HQ674889	k__Bacteria; p__Bacteroidetes; c__Sphingobacteriia; o__Sphingobacteriales; f__Flammeovirgaceae; g__A4; s__
MC	3	864673	FM997297	k__Bacteria; p__Bacteroidetes; c__Flavobacteriia; o__Flavobacteriales; f__Flavobacteriaceae; g__Capnocytophaga; s__
MC	3	875643	HQ716448	k__Bacteria; p__Bacteroidetes; c__Bacteroidia; o__Bacteroidales; f__[Paraprevotellaceae]; g__CF231; s__
MC	3	882119	FM995731	k__Bacteria; p__Bacteroidetes; c__Flavobacteriia; o__Flavobacteriales; f__Flavobacteriaceae; g__Capnocytophaga; s__
MC	3	912765	HQ895718	k__Bacteria; p__Bacteroidetes; c__Flavobacteriia; o__Flavobacteriales; f__Flavobacteriaceae; g__Chryseobacterium; s__
MC	3	91580	AY345434	k__Bacteria; p__Bacteroidetes; c__Flavobacteriia; o__Flavobacteriales; f__Flavobacteriaceae; g__Robiginitalea; s__
MC	3	92225	AY349402	k__Bacteria; p__Bacteroidetes; c__Bacteroidia; o__Bacteroidales; f__[Paraprevotellaceae]; g__[Prevotella]; s__
MC	3	95610	AF426105	k__Bacteria; p__Bacteroidetes; c__Flavobacteriia; o__Flavobacteriales; f__Flavobacteriaceae; g__Capnocytophaga; s__
MC	3	966794	JF272170	k__Bacteria; p__Bacteroidetes; c__Sphingobacteriia; o__Sphingobacteriales; f__Saprospiraceae; g__Lewinella; s__cohaerens
MC	3	967832	HQ703927	k__Bacteria; p__Bacteroidetes; c__Sphingobacteriia; o__Sphingobacteriales; f__Flexibacteraceae; g__Thermonema; s__
MC	3	967958	HQ727607	k__Bacteria; p__Bacteroidetes; c__Flavobacteriia; o__Flavobacteriales; f__Flavobacteriaceae; g__Aequorivita; s__
MC	3	969496	HQ716380	k__Bacteria; p__Bacteroidetes; c__Bacteroidia; o__Bacteroidales; f__[Paraprevotellaceae]; g__[Prevotella]; s__
MC	3	998684	JF272146	k__Bacteria; p__Bacteroidetes; c__Flavobacteriia; o__Flavobacteriales; f__Flavobacteriaceae; g__Maribacter; s__
MC	4	100336	AY331187	k__Bacteria; p__Bacteroidetes; c__Sphingobacteriia; o__Sphingobacteriales; f__Amoebophilaceae; g__Candidatus Cardinium; s__
MC	4	100590	AJ821885	k__Bacteria; p__Bacteroidetes; c__Sphingobacteriia; o__Sphingobacteriales; f__Flexibacteraceae; g__Dyadobacter; s__
MC	4	1008400	FM997634	k__Bacteria; p__Bacteroidetes; c__Flavobacteriia; o__Flavobacteriales; f__Flavobacteriaceae; g__Capnocytophaga; s__
MC	4	104243	AY672519	k__Bacteria; p__Bacteroidetes; c__Flavobacteriia; o__Flavobacteriales; f__Flavobacteriaceae; g__Kaistella; s__
MC	4	109219	AB180387	k__Bacteria; p__Bacteroidetes; c__Flavobacteriia; o__Flavobacteriales; f__Flavobacteriaceae; g__Maribacter; s__
MC	4	110432	AB182553	k__Bacteria; p__Bacteroidetes; c__Flavobacteriia; o__Flavobacteriales; f__Flavobacteriaceae; g__Arenibacter; s__
MC	4	1105184	HM049709	k__Bacteria; p__Bacteroidetes; c__Sphingobacteriia; o__Sphingobacteriales; f__Sphingobacteriaceae; g__Pedobacter; s__
MC	4	1107211	HQ659694	k__Bacteria; p__Bacteroidetes; c__Bacteroidia; o__Bacteroidales; f__Porphyromonadaceae; g__Dysgonomonas; s__
MC	4	1107989	HM066407	k__Bacteria; p__Bacteroidetes; c__Flavobacteriia; o__Flavobacteriales; f__Flavobacteriaceae; g__Flavobacterium; s__
MC	4	1108812	HM123935	k__Bacteria; p__Bacteroidetes; c__Bacteroidia; o__Bacteroidales; f__[Paraprevotellaceae]; g__CF231; s__
MC	4	1110878	GU437370	k__Bacteria; p__Bacteroidetes; c__Sphingobacteriia; o__Sphingobacteriales; f__Rhodothermaceae; g__Rhodothermus; s__
MC	4	1114688	JF825444	k__Bacteria; p__Bacteroidetes; c__Flavobacteriia; o__Flavobacteriales; f__Flavobacteriaceae; g__Maribacter; s__
MC	4	1119516	AB630519	k__Bacteria; p__Bacteroidetes; c__Sphingobacteriia; o__Sphingobacteriales; f__Flammeovirgaceae; g__A4; s__
MC	4	1121542	HQ218634	k__Bacteria; p__Bacteroidetes; c__Sphingobacteriia; o__Sphingobacteriales; f__Sphingobacteriaceae; g__Olivibacter; s__
MC	4	112216	AY871822	k__Bacteria; p__Bacteroidetes; c__Flavobacteriia; o__Flavobacteriales; f__Flavobacteriaceae; g__Riemerella; s__
MC	4	1124767	NR_044496	k__Bacteria; p__Bacteroidetes; c__Sphingobacteriia; o__Sphingobacteriales; f__Rhodothermaceae; g__Salisaeta; s__
MC	4	1126194	NR_041689	k__Bacteria; p__Bacteroidetes; c__Flavobacteriia; o__Flavobacteriales; f__Flavobacteriaceae; g__Winogradskyella; s__thalassocola
MC	4	1129515	NR_041486	k__Bacteria; p__Bacteroidetes; c__Sphingobacteriia; o__Sphingobacteriales; f__Chitinophagaceae; g__Chitinophaga; s__arvensicola
MC	4	1130916	HQ242150	k__Bacteria; p__Bacteroidetes; c__Sphingobacteriia; o__Sphingobacteriales; f__Ekhidnaceae; g__NAC60-3; s__
MC	4	1131931	NR_043713	k__Bacteria; p__Bacteroidetes; c__Flavobacteriia; o__Flavobacteriales; f__Flavobacteriaceae; g__Tenacibaculum; s__
MC	4	1132099	JN032965	k__Bacteria; p__Bacteroidetes; c__Bacteroidia; o__Bacteroidales; f__[Paraprevotellaceae]; g__[Prevotella]; s__
MC	4	1137744	JN397978	k__Bacteria; p__Bacteroidetes; c__Sphingobacteriia; o__Sphingobacteriales; f__Flammeovirgaceae; g__A4; s__
MC	4	1137888	JN038610	k__Bacteria; p__Bacteroidetes; c__Sphingobacteriia; o__Sphingobacteriales; f__Flammeovirgaceae; g__A4; s__
MC	4	1138163	NR_042606	k__Bacteria; p__Bacteroidetes; c__Flavobacteriia; o__Flavobacteriales; f__Flavobacteriaceae; g__Algibacter; s__
MC	4	1138291	NR_041537	k__Bacteria; p__Bacteroidetes; c__Sphingobacteriia; o__Sphingobacteriales; f__Saprospiraceae; g__Aureispira; s__
MC	4	1143460	NR_043320	k__Bacteria; p__Bacteroidetes; c__Flavobacteriia; o__Flavobacteriales; f__Flavobacteriaceae; g__Sandarakinotalea; s__
MC	4	1144347	NR_044281	k__Bacteria; p__Bacteroidetes; c__Sphingobacteriia; o__Sphingobacteriales; f__Saprospiraceae; g__Lewinella; s__
MC	4	1146021	JN559489	k__Bacteria; p__Bacteroidetes; c__Bacteroidia; o__Bacteroidales; f__[Paraprevotellaceae]; g__[Prevotella]; s__
MC	4	118184	DQ002871	k__Bacteria; p__Bacteroidetes; c__Flavobacteriia; o__Flavobacteriales; f__Flavobacteriaceae; g__Gramella; s__
MC	4	124573	DQ009094	k__Bacteria; p__Bacteroidetes; c__Flavobacteriia; o__Flavobacteriales; f__Cryomorphaceae; g__Fluviicola; s__
MC	4	130935	AY987850	k__Bacteria; p__Bacteroidetes; c__Sphingobacteriia; o__Sphingobacteriales; f__Rhodothermaceae; g__Salinibacter; s__
MC	4	136833	AY907764	k__Bacteria; p__Bacteroidetes; c__Sphingobacteriia; o__Sphingobacteriales; f__Ekhidnaceae; g__NAC60-3; s__
MC	4	136881	AY907776	k__Bacteria; p__Bacteroidetes; c__Sphingobacteriia; o__Sphingobacteriales; f__Ekhidnaceae; g__NAC60-3; s__
MC	4	140313	DQ015831	k__Bacteria; p__Bacteroidetes; c__Sphingobacteriia; o__Sphingobacteriales; f__Balneolaceae; g__KSA1; s__
MC	4	141756	DQ298757	k__Bacteria; p__Bacteroidetes; c__Flavobacteriia; o__Flavobacteriales; f__Flavobacteriaceae; g__Elizabethkingia; s__meningoseptica
MC	4	144230	AB241132	k__Bacteria; p__Bacteroidetes; c__Sphingobacteriia; o__Sphingobacteriales; f__Amoebophilaceae; g__Candidatus Cardinium; s__
MC	4	145014	AY947972	k__Bacteria; p__Bacteroidetes; c__Flavobacteriia; o__Flavobacteriales; f__Cryomorphaceae; g__Fluviicola; s__
MC	4	146322	DQ337556	k__Bacteria; p__Bacteroidetes; c__Flavobacteriia; o__Flavobacteriales; f__Flavobacteriaceae; g__Chryseobacterium; s__
MC	4	150156	AM177637	k__Bacteria; p__Bacteroidetes; c__Flavobacteriia; o__Flavobacteriales; f__Flavobacteriaceae; g__Flavobacterium; s__
MC	4	151386	AJ581354	k__Bacteria; p__Bacteroidetes; c__Bacteroidia; o__Bacteroidales; f__Prevotellaceae; g__Prevotella; s__copri
MC	4	152427	DQ378235	k__Bacteria; p__Bacteroidetes; c__Sphingobacteriia; o__Sphingobacteriales; f__Chitinophagaceae; g__Flavisolibacter; s__
MC	4	153233	DQ346464	k__Bacteria; p__Bacteroidetes; c__Flavobacteriia; o__Flavobacteriales; f__Flavobacteriaceae; g__Wautersiella; s__
MC	4	153248	DQ365995	k__Bacteria; p__Bacteroidetes; c__Sphingobacteriia; o__Sphingobacteriales; f__Chitinophagaceae; g__Segetibacter; s__
MC	4	153650	DQ396163	k__Bacteria; p__Bacteroidetes; c__Flavobacteriia; o__Flavobacteriales; f__Flavobacteriaceae; g__Zunongwangia; s__profunda
MC	4	154258	AY923148	k__Bacteria; p__Bacteroidetes; c__Bacteroidia; o__Bacteroidales; f__[Paraprevotellaceae]; g__[Prevotella]; s__
MC	4	156156	DQ423480	k__Bacteria; p__Bacteroidetes; c__Flavobacteriia; o__Flavobacteriales; f__Flavobacteriaceae; g__Zhouia; s__amylolytica
MC	4	1596225	AB637518	k__Bacteria; p__Bacteroidetes; c__Sphingobacteriia; o__Sphingobacteriales; f__Flexibacteraceae; g__Hymenobacter; s__
MC	4	1606937	HQ762129	k__Bacteria; p__Bacteroidetes; c__Bacteroidia; o__Bacteroidales; f__Porphyromonadaceae; g__Porphyromonas; s__
MC	4	161737	DQ344915	k__Bacteria; p__Bacteroidetes; c__Bacteroidia; o__Bacteroidales; f__Porphyromonadaceae; g__Tannerella; s__forsythia
MC	4	166953	AM238674	k__Bacteria; p__Bacteroidetes; c__Flavobacteriia; o__Flavobacteriales; f__Flavobacteriaceae; g__Wautersiella; s__falsenii
MC	4	168770	DQ905218	k__Bacteria; p__Bacteroidetes; c__Bacteroidia; o__Bacteroidales; f__Prevotellaceae; g__Prevotella; s__
MC	4	169324	DQ660385	k__Bacteria; p__Bacteroidetes; c__Flavobacteriia; o__Flavobacteriales; f__Flavobacteriaceae; g__Tenacibaculum; s__
MC	4	169444	DQ904917	k__Bacteria; p__Bacteroidetes; c__Bacteroidia; o__Bacteroidales; f__Bacteroidaceae; g__Bacteroides; s__fragilis
MC	4	1697815	JQ825098	k__Bacteria; p__Bacteroidetes; c__Sphingobacteriia; o__Sphingobacteriales; f__Balneolaceae; g__KSA1; s__
MC	4	170472	DQ905781	k__Bacteria; p__Bacteroidetes; c__Bacteroidia; o__Bacteroidales; f__[Paraprevotellaceae]; g__Paraprevotella; s__
MC	4	172234	DQ660387	k__Bacteria; p__Bacteroidetes; c__Flavobacteriia; o__Flavobacteriales; f__Flavobacteriaceae; g__Aquimarina; s__
MC	4	174674	EF016478	k__Bacteria; p__Bacteroidetes; c__Flavobacteriia; o__Flavobacteriales; f__Flavobacteriaceae; g__Polaribacter; s__
MC	4	18298	AY005077	k__Bacteria; p__Bacteroidetes; c__Flavobacteriia; o__Flavobacteriales; f__Flavobacteriaceae; g__Capnocytophaga; s__ochracea
MC	4	1843149	CAIT01000009	k__Bacteria; p__Bacteroidetes; c__Sphingobacteriia; o__Sphingobacteriales; f__Flexibacteraceae; g__Spirosoma; s__
MC	4	185328	EF096728	k__Bacteria; p__Bacteroidetes; c__Bacteroidia; o__Bacteroidales; f__[Paraprevotellaceae]; g__[Prevotella]; s__
MC	4	1867542	HQ286278	k__Bacteria; p__Bacteroidetes; c__Flavobacteriia; o__Flavobacteriales; f__Flavobacteriaceae; g__Riemerella; s__
MC	4	188834	AM489609	k__Bacteria; p__Bacteroidetes; c__Flavobacteriia; o__Flavobacteriales; f__Flavobacteriaceae; g__Chryseobacterium; s__joostei
MC	4	193890	DQ995226	k__Bacteria; p__Bacteroidetes; c__Flavobacteriia; o__Flavobacteriales; f__Flavobacteriaceae; g__Riemerella; s__
MC	4	1942	AB009203	k__Bacteria; p__Bacteroidetes; c__Bacteroidia; o__Bacteroidales; f__Porphyromonadaceae; g__Paludibacter; s__
MC	4	195039	AB265187	k__Bacteria; p__Bacteroidetes; c__Sphingobacteriia; o__Sphingobacteriales; f__Flammeovirgaceae; g__Rapidithrix; s__thailandica
MC	4	198561	DQ521543	k__Bacteria; p__Bacteroidetes; c__Flavobacteriia; o__Flavobacteriales; f__Flavobacteriaceae; g__Psychroflexus; s__torquis
MC	4	201647	DQ396290	k__Bacteria; p__Bacteroidetes; c__Flavobacteriia; o__Flavobacteriales; f__Flavobacteriaceae; g__Zunongwangia; s__profunda
MC	4	2023588	HQ762278	k__Bacteria; p__Bacteroidetes; c__Bacteroidia; o__Bacteroidales; f__Porphyromonadaceae; g__Porphyromonas; s__
MC	4	203793	EF402671	k__Bacteria; p__Bacteroidetes; c__Bacteroidia; o__Bacteroidales; f__[Odoribacteraceae]; g__Butyricimonas; s__
MC	4	205796	EF399689	k__Bacteria; p__Bacteroidetes; c__Bacteroidia; o__Bacteroidales; f__Prevotellaceae; g__Prevotella; s__copri
MC	4	208088	EF402740	k__Bacteria; p__Bacteroidetes; c__Bacteroidia; o__Bacteroidales; f__[Odoribacteraceae]; g__Butyricimonas; s__
MC	4	208381	EF401205	k__Bacteria; p__Bacteroidetes; c__Bacteroidia; o__Bacteroidales; f__Porphyromonadaceae; g__Parabacteroides; s__distasonis
MC	4	211021	EF401958	k__Bacteria; p__Bacteroidetes; c__Bacteroidia; o__Bacteroidales; f__Porphyromonadaceae; g__Parabacteroides; s__distasonis
MC	4	2126644	HQ794300	k__Bacteria; p__Bacteroidetes; c__Bacteroidia; o__Bacteroidales; f__[Paraprevotellaceae]; g__[Prevotella]; s__tannerae
MC	4	21302	AB058900	k__Bacteria; p__Bacteroidetes; c__Sphingobacteriia; o__Sphingobacteriales; f__Saprospiraceae; g__Aureispira; s__
MC	4	213962	EF403788	k__Bacteria; p__Bacteroidetes; c__Bacteroidia; o__Bacteroidales; f__[Odoribacteraceae]; g__Odoribacter; s__
MC	4	218175	AM697309	k__Bacteria; p__Bacteroidetes; c__Sphingobacteriia; o__Sphingobacteriales; f__Flexibacteraceae; g__Hymenobacter; s__
MC	4	221447	EF510707	k__Bacteria; p__Bacteroidetes; c__Bacteroidia; o__Bacteroidales; f__Prevotellaceae; g__Prevotella; s__melaninogenica
MC	4	226673	EF516602	k__Bacteria; p__Bacteroidetes; c__Flavobacteriia; o__Flavobacteriales; f__Flavobacteriaceae; g__Chryseobacterium; s__
MC	4	227857	EF572639	k__Bacteria; p__Bacteroidetes; c__Sphingobacteriia; o__Sphingobacteriales; f__Ekhidnaceae; g__NAC60-3; s__
MC	4	230012	EF572592	k__Bacteria; p__Bacteroidetes; c__Sphingobacteriia; o__Sphingobacteriales; f__Ekhidnaceae; g__NAC60-3; s__
MC	4	2312727	AB696098	k__Bacteria; p__Bacteroidetes; c__Sphingobacteriia; o__Sphingobacteriales; f__Flexibacteraceae; g__Hymenobacter; s__
MC	4	231655	EF605104	k__Bacteria; p__Bacteroidetes; c__Bacteroidia; o__Bacteroidales; f__Porphyromonadaceae; g__Parabacteroides; s__
MC	4	231826	EF573760	k__Bacteria; p__Bacteroidetes; c__Sphingobacteriia; o__Sphingobacteriales; f__Saprospiraceae; g__Aureispira; s__
MC	4	232824	EF572089	k__Bacteria; p__Bacteroidetes; c__Sphingobacteriia; o__Sphingobacteriales; f__Ekhidnaceae; g__NAC60-3; s__
MC	4	233600	EF602894	k__Bacteria; p__Bacteroidetes; c__Bacteroidia; o__Bacteroidales; f__[Odoribacteraceae]; g__Odoribacter; s__
MC	4	2342228	HQ788560	k__Bacteria; p__Bacteroidetes; c__Bacteroidia; o__Bacteroidales; f__Porphyromonadaceae; g__Parabacteroides; s__
MC	4	235107	EF572305	k__Bacteria; p__Bacteroidetes; c__Sphingobacteriia; o__Sphingobacteriales; f__Ekhidnaceae; g__NAC60-3; s__
MC	4	236066	EF667904	k__Bacteria; p__Bacteroidetes; c__Sphingobacteriia; o__Sphingobacteriales; f__Flexibacteraceae; g__Emticicia; s__
MC	4	2392960	HQ761223	k__Bacteria; p__Bacteroidetes; c__Bacteroidia; o__Bacteroidales; f__Porphyromonadaceae; g__Parabacteroides; s__
MC	4	240421	EU283373	k__Bacteria; p__Bacteroidetes; c__Sphingobacteriia; o__Sphingobacteriales; f__Flexibacteraceae; g__Dyadobacter; s__
MC	4	241271	EF683056	k__Bacteria; p__Bacteroidetes; c__Sphingobacteriia; o__Sphingobacteriales; f__Chitinophagaceae; g__Flavisolibacter; s__
MC	4	241655	EU196339	k__Bacteria; p__Bacteroidetes; c__Flavobacteriia; o__Flavobacteriales; f__Flavobacteriaceae; g__Gillisia; s__
MC	4	2431279	JX016023	k__Bacteria; p__Bacteroidetes; c__Flavobacteriia; o__Flavobacteriales; f__Flavobacteriaceae; g__Polaribacter; s__
MC	4	2435301	JQ084047	k__Bacteria; p__Bacteroidetes; c__Bacteroidia; o__Bacteroidales; f__[Paraprevotellaceae]; g__Paraprevotella; s__
MC	4	243642	EU136691	k__Bacteria; p__Bacteroidetes; c__Bacteroidia; o__Bacteroidales; f__Bacteroidaceae; g__Bacteroides; s__
MC	4	24630	AB035556	k__Bacteria; p__Bacteroidetes; c__Flavobacteriia; o__Flavobacteriales; f__Flavobacteriaceae; g__Kordia; s__
MC	4	246301	ABIB01000002	k__Bacteria; p__Bacteroidetes; c__Flavobacteriia; o__Flavobacteriales; f__Flavobacteriaceae; g__Kordia; s__
MC	4	2466305	AHHG01000050	k__Bacteria; p__Bacteroidetes; c__Flavobacteriia; o__Flavobacteriales; f__Flavobacteriaceae; g__Elizabethkingia; s__meningoseptica
MC	4	2499985	JN653012	k__Bacteria; p__Bacteroidetes; c__Bacteroidia; o__Bacteroidales; f__Porphyromonadaceae; g__Candidatus Azobacteroides; s__
MC	4	250577	EF660751	k__Bacteria; p__Bacteroidetes; c__Sphingobacteriia; o__Sphingobacteriales; f__Sphingobacteriaceae; g__Pedobacter; s__
MC	4	250910	EF157086	k__Bacteria; p__Bacteroidetes; c__Flavobacteriia; o__Flavobacteriales; f__Flavobacteriaceae; g__Salinimicrobium; s__
MC	4	252500	EU289124	k__Bacteria; p__Bacteroidetes; c__Bacteroidia; o__Bacteroidales; f__Porphyromonadaceae; g__Porphyromonas; s__
MC	4	2548886	AB681002	k__Bacteria; p__Bacteroidetes; c__Flavobacteriia; o__Flavobacteriales; f__Flavobacteriaceae; g__Aquimarina; s__
MC	4	2566380	JN236345	k__Bacteria; p__Bacteroidetes; c__Sphingobacteriia; o__Sphingobacteriales; f__Amoebophilaceae; g__Candidatus Cardinium; s__
MC	4	2569	AF039296	k__Bacteria; p__Bacteroidetes; c__Sphingobacteriia; o__Sphingobacteriales; f__Flammeovirgaceae; g__Flexithrix; s__dorotheae
MC	4	258128	AM412314	k__Bacteria; p__Bacteroidetes; c__Flavobacteriia; o__Flavobacteriales; f__Flavobacteriaceae; g__Tenacibaculum; s__
MC	4	2585	AB001518	k__Bacteria; p__Bacteroidetes; c__Sphingobacteriia; o__Sphingobacteriales; f__Amoebophilaceae; g__Candidatus Cardinium; s__
MC	4	2645	AJ242998	k__Bacteria; p__Bacteroidetes; c__Sphingobacteriia; o__Sphingobacteriales; f__Rhodothermaceae; g__Salinibacter; s__
MC	4	265071	EU381855	k__Bacteria; p__Bacteroidetes; c__Bacteroidia; o__Bacteroidales; f__[Paraprevotellaceae]; g__YRC22; s__
MC	4	2671709	HM798967	k__Bacteria; p__Bacteroidetes; c__Flavobacteriia; o__Flavobacteriales; f__Flavobacteriaceae; g__Kordia; s__
MC	4	26888	AF371907	k__Bacteria; p__Bacteroidetes; c__Bacteroidia; o__Bacteroidales; f__[Paraprevotellaceae]; g__CF231; s__
MC	4	269502	EU598274	k__Bacteria; p__Bacteroidetes; c__Bacteroidia; o__Bacteroidales; f__Porphyromonadaceae; g__Dysgonomonas; s__
MC	4	2763359	JN513005	k__Bacteria; p__Bacteroidetes; c__Sphingobacteriia; o__Sphingobacteriales; f__Rhodothermaceae; g__Salisaeta; s__
MC	4	278016	EU637886	k__Bacteria; p__Bacteroidetes; c__Sphingobacteriia; o__Sphingobacteriales; f__Sphingobacteriaceae; g__Pedobacter; s__cryoconitis
MC	4	278845	EU328000	k__Bacteria; p__Bacteroidetes; c__Sphingobacteriia; o__Sphingobacteriales; f__Balneolaceae; g__KSA1; s__
MC	4	278917	EU622734	k__Bacteria; p__Bacteroidetes; c__Bacteroidia; o__Bacteroidales; f__[Paraprevotellaceae]; g__Paraprevotella; s__
MC	4	279456	AM990832	k__Bacteria; p__Bacteroidetes; c__Flavobacteriia; o__Flavobacteriales; f__Flavobacteriaceae; g__Maribacter; s__
MC	4	29419	AF445721	k__Bacteria; p__Bacteroidetes; c__Sphingobacteriia; o__Sphingobacteriales; f__Saprospiraceae; g__Lewinella; s__
MC	4	3015898	HQ774046	k__Bacteria; p__Bacteroidetes; c__Bacteroidia; o__Bacteroidales; f__Bacteroidaceae; g__Bacteroides; s__
MC	4	304113	FJ269082	k__Bacteria; p__Bacteroidetes; c__Bacteroidia; o__Bacteroidales; f__Bacteroidaceae; g__Bacteroides; s__
MC	4	305015	EU850525	k__Bacteria; p__Bacteroidetes; c__Bacteroidia; o__Bacteroidales; f__Bacteroidaceae; g__BF311; s__
MC	4	306182	FJ172808	k__Bacteria; p__Bacteroidetes; c__Bacteroidia; o__Bacteroidales; f__[Paraprevotellaceae]; g__CF231; s__
MC	4	306302	EU801686	k__Bacteria; p__Bacteroidetes; c__Sphingobacteriia; o__Sphingobacteriales; f__Flexibacteraceae; g__Arcicella; s__
MC	4	307759	FJ152987	k__Bacteria; p__Bacteroidetes; c__Sphingobacteriia; o__Sphingobacteriales; f__Balneolaceae; g__KSA1; s__
MC	4	3117556	HQ785433	k__Bacteria; p__Bacteroidetes; c__Bacteroidia; o__Bacteroidales; f__[Odoribacteraceae]; g__Butyricimonas; s__
MC	4	315803	EU800902	k__Bacteria; p__Bacteroidetes; c__Sphingobacteriia; o__Sphingobacteriales; f__Flexibacteraceae; g__Arcicella; s__
MC	4	3159128	HQ807361	k__Bacteria; p__Bacteroidetes; c__Bacteroidia; o__Bacteroidales; f__Prevotellaceae; g__Prevotella; s__
MC	4	3170900	HQ760804	k__Bacteria; p__Bacteroidetes; c__Bacteroidia; o__Bacteroidales; f__Porphyromonadaceae; g__Parabacteroides; s__distasonis
MC	4	3239630	AB637526	k__Bacteria; p__Bacteroidetes; c__Sphingobacteriia; o__Sphingobacteriales; f__Flexibacteraceae; g__Hymenobacter; s__
MC	4	330762	EU794092	k__Bacteria; p__Bacteroidetes; c__Bacteroidia; o__Bacteroidales; f__Porphyromonadaceae; g__Paludibacter; s__
MC	4	3321661	JN236337	k__Bacteria; p__Bacteroidetes; c__Sphingobacteriia; o__Sphingobacteriales; f__Amoebophilaceae; g__Candidatus Cardinium; s__
MC	4	333131	EU369132	k__Bacteria; p__Bacteroidetes; c__Flavobacteriia; o__Flavobacteriales; f__Flavobacteriaceae; g__Mesonia; s__
MC	4	333860	FM179320	k__Bacteria; p__Bacteroidetes; c__Sphingobacteriia; o__Sphingobacteriales; f__Chitinophagaceae; g__Sediminibacterium; s__
MC	4	3341035	JX015751	k__Bacteria; p__Bacteroidetes; c__Flavobacteriia; o__Flavobacteriales; f__Flavobacteriaceae; g__Sediminicola; s__
MC	4	3372850	JQ337094	k__Bacteria; p__Bacteroidetes; c__Flavobacteriia; o__Flavobacteriales; f__Flavobacteriaceae; g__Aequorivita; s__
MC	4	3376273	HQ793611	k__Bacteria; p__Bacteroidetes; c__Bacteroidia; o__Bacteroidales; f__[Odoribacteraceae]; g__Butyricimonas; s__
MC	4	341142	EU861912	k__Bacteria; p__Bacteroidetes; c__Sphingobacteriia; o__Sphingobacteriales; f__Chitinophagaceae; g__Segetibacter; s__
MC	4	346209	FJ202817	k__Bacteria; p__Bacteroidetes; c__Sphingobacteriia; o__Sphingobacteriales; f__Flexibacteraceae; g__Microscilla; s__
MC	4	3480054	JN713353	k__Bacteria; p__Bacteroidetes; c__Flavobacteriia; o__Flavobacteriales; f__Flavobacteriaceae; g__Bergeyella; s__
MC	4	348848	FJ203139	k__Bacteria; p__Bacteroidetes; c__Sphingobacteriia; o__Sphingobacteriales; f__Amoebophilaceae; g__SGUS912; s__
MC	4	3528450	HE582775	k__Bacteria; p__Bacteroidetes; c__Sphingobacteriia; o__Sphingobacteriales; f__Flexibacteraceae; g__Thermonema; s__
MC	4	3584877	HQ740129	k__Bacteria; p__Bacteroidetes; c__Bacteroidia; o__Bacteroidales; f__Porphyromonadaceae; g__Parabacteroides; s__distasonis
MC	4	3685951	JQ032557	k__Bacteria; p__Bacteroidetes; c__Sphingobacteriia; o__Sphingobacteriales; f__Ekhidnaceae; g__Roseivirga; s__
MC	4	369543	FJ374174	k__Bacteria; p__Bacteroidetes; c__Bacteroidia; o__Bacteroidales; f__Porphyromonadaceae; g__Dysgonomonas; s__
MC	4	3724192	HQ745028	k__Bacteria; p__Bacteroidetes; c__Bacteroidia; o__Bacteroidales; f__Porphyromonadaceae; g__Parabacteroides; s__distasonis
MC	4	373121	EU703459	k__Bacteria; p__Bacteroidetes; c__Sphingobacteriia; o__Sphingobacteriales; f__Flexibacteraceae; g__Arcicella; s__
MC	4	3741117	AB681450	k__Bacteria; p__Bacteroidetes; c__Flavobacteriia; o__Flavobacteriales; f__Flavobacteriaceae; g__Muricauda; s__
MC	4	3754784	HQ761600	k__Bacteria; p__Bacteroidetes; c__Bacteroidia; o__Bacteroidales; f__Porphyromonadaceae; g__Porphyromonas; s__
MC	4	3757809	JN680577	k__Bacteria; p__Bacteroidetes; c__Bacteroidia; o__Bacteroidales; f__Porphyromonadaceae; g__Dysgonomonas; s__
MC	4	3768335	HQ800951	k__Bacteria; p__Bacteroidetes; c__Bacteroidia; o__Bacteroidales; f__Bacteroidaceae; g__Bacteroides; s__fragilis
MC	4	3870207	JX015672	k__Bacteria; p__Bacteroidetes; c__Flavobacteriia; o__Flavobacteriales; f__Flavobacteriaceae; g__Polaribacter; s__
MC	4	3879986	AB678364	k__Bacteria; p__Bacteroidetes; c__Bacteroidia; o__Bacteroidales; f__Porphyromonadaceae; g__Parabacteroides; s__
MC	4	39156	AF408297	k__Bacteria; p__Bacteroidetes; c__Sphingobacteriia; o__Sphingobacteriales; f__Flexibacteraceae; g__Hymenobacter; s__
MC	4	3946733	NC_013730	k__Bacteria; p__Bacteroidetes; c__Sphingobacteriia; o__Sphingobacteriales; f__Flexibacteraceae; g__Spirosoma; s__
MC	4	3967308	JQ898117	k__Bacteria; p__Bacteroidetes; c__Flavobacteriia; o__Flavobacteriales; f__Flavobacteriaceae; g__Arenibacter; s__
MC	4	4025143	JX015958	k__Bacteria; p__Bacteroidetes; c__Flavobacteriia; o__Flavobacteriales; f__Flavobacteriaceae; g__Polaribacter; s__
MC	4	4044056	AB696130	k__Bacteria; p__Bacteroidetes; c__Sphingobacteriia; o__Sphingobacteriales; f__Chitinophagaceae; g__Flavisolibacter; s__
MC	4	4075170	HQ748855	k__Bacteria; p__Bacteroidetes; c__Bacteroidia; o__Bacteroidales; f__Bacteroidaceae; g__Bacteroides; s__
MC	4	414076	EU703387	k__Bacteria; p__Bacteroidetes; c__Sphingobacteriia; o__Sphingobacteriales; f__Flexibacteraceae; g__Arcicella; s__
MC	4	4146616	JX016346	k__Bacteria; p__Bacteroidetes; c__Flavobacteriia; o__Flavobacteriales; f__Cryomorphaceae; g__Fluviicola; s__
MC	4	4186500	HQ815828	k__Bacteria; p__Bacteroidetes; c__Bacteroidia; o__Bacteroidales; f__Porphyromonadaceae; g__Parabacteroides; s__
MC	4	4193469	HQ769274	k__Bacteria; p__Bacteroidetes; c__Bacteroidia; o__Bacteroidales; f__[Odoribacteraceae]; g__Odoribacter; s__
MC	4	4233437	JN236353	k__Bacteria; p__Bacteroidetes; c__Sphingobacteriia; o__Sphingobacteriales; f__Amoebophilaceae; g__Candidatus Cardinium; s__
MC	4	47786	AF285874	k__Bacteria; p__Bacteroidetes; c__Bacteroidia; o__Bacteroidales; f__Porphyromonadaceae; g__Porphyromonas; s__
MC	4	536293	FJ897494	k__Bacteria; p__Bacteroidetes; c__Sphingobacteriia; o__Sphingobacteriales; f__Flexibacteraceae; g__Pontibacter; s__korlensis
MC	4	541868	GQ263615	k__Bacteria; p__Bacteroidetes; c__Sphingobacteriia; o__Sphingobacteriales; f__Chitinophagaceae; g__Chitinophaga; s__
MC	4	543487	GQ452895	k__Bacteria; p__Bacteroidetes; c__Flavobacteriia; o__Flavobacteriales; f__Flavobacteriaceae; g__Ulvibacter; s__
MC	4	544354	GU118706	k__Bacteria; p__Bacteroidetes; c__Sphingobacteriia; o__Sphingobacteriales; f__Amoebophilaceae; g__SGUS912; s__
MC	4	544559	FJ889660	k__Bacteria; p__Bacteroidetes; c__Flavobacteriia; o__Flavobacteriales; f__Flavobacteriaceae; g__Gillisia; s__
MC	4	55449	AF513399	k__Bacteria; p__Bacteroidetes; c__Flavobacteriia; o__Flavobacteriales; f__Flavobacteriaceae; g__Bizionia; s__
MC	4	562683	GQ402133	k__Bacteria; p__Bacteroidetes; c__Bacteroidia; o__Bacteroidales; f__Prevotellaceae; g__Prevotella; s__
MC	4	566326	GU003993	k__Bacteria; p__Bacteroidetes; c__Sphingobacteriia; o__Sphingobacteriales; f__Flammeovirgaceae; g__A4; s__
MC	4	567350	FJ903191	k__Bacteria; p__Bacteroidetes; c__Flavobacteriia; o__Flavobacteriales; f__Flavobacteriaceae; g__Maribacter; s__
MC	4	571070	GQ263910	k__Bacteria; p__Bacteroidetes; c__Sphingobacteriia; o__Sphingobacteriales; f__Chitinophagaceae; g__Chitinophaga; s__
MC	4	573113	GQ263457	k__Bacteria; p__Bacteroidetes; c__Sphingobacteriia; o__Sphingobacteriales; f__Balneolaceae; g__KSA1; s__
MC	4	575939	DQ854705	k__Bacteria; p__Bacteroidetes; c__Sphingobacteriia; o__Sphingobacteriales; f__Amoebophilaceae; g__Candidatus Cardinium; s__
MC	4	580835	GU124769	k__Bacteria; p__Bacteroidetes; c__Flavobacteriia; o__Flavobacteriales; f__Flavobacteriaceae; g__Tenacibaculum; s__
MC	4	583176	GQ263429	k__Bacteria; p__Bacteroidetes; c__Sphingobacteriia; o__Sphingobacteriales; f__Sphingobacteriaceae; g__Parapedobacter; s__
MC	4	585472	GU118829	k__Bacteria; p__Bacteroidetes; c__Sphingobacteriia; o__Sphingobacteriales; f__Amoebophilaceae; g__SGUS912; s__
MC	4	585876	EU598815	k__Bacteria; p__Bacteroidetes; c__Flavobacteriia; o__Flavobacteriales; f__Flavobacteriaceae; g__Chryseobacterium; s__joostei
MC	4	58633	AB078055	k__Bacteria; p__Bacteroidetes; c__Sphingobacteriia; o__Sphingobacteriales; f__Chitinophagaceae; g__Chitinophaga; s__
MC	4	58642	AB078044	k__Bacteria; p__Bacteroidetes; c__Flavobacteriia; o__Flavobacteriales; f__Flavobacteriaceae; g__Tenacibaculum; s__
MC	4	58646	AB078039	k__Bacteria; p__Bacteroidetes; c__Flavobacteriia; o__Flavobacteriales; f__Flavobacteriaceae; g__Arenibacter; s__
MC	4	586543	FJ612121	k__Bacteria; p__Bacteroidetes; c__Sphingobacteriia; o__Sphingobacteriales; f__Flexibacteraceae; g__Arcicella; s__
MC	4	591292	GQ263564	k__Bacteria; p__Bacteroidetes; c__Sphingobacteriia; o__Sphingobacteriales; f__Chitinophagaceae; g__Chitinophaga; s__
MC	4	599729	GQ232741	k__Bacteria; p__Bacteroidetes; c__Flavobacteriia; o__Flavobacteriales; f__Flavobacteriaceae; g__Wautersiella; s__
MC	4	622960	HM129499	k__Bacteria; p__Bacteroidetes; c__Sphingobacteriia; o__Sphingobacteriales; f__Flexibacteraceae; g__Arcicella; s__
MC	4	62487	AF513957	k__Bacteria; p__Bacteroidetes; c__Sphingobacteriia; o__Sphingobacteriales; f__Balneolaceae; g__Balneola; s__
MC	4	634475	FM209309	k__Bacteria; p__Bacteroidetes; c__Sphingobacteriia; o__Sphingobacteriales; f__Flexibacteraceae; g__Adhaeribacter; s__
MC	4	645595	HM204920	k__Bacteria; p__Bacteroidetes; c__Sphingobacteriia; o__Sphingobacteriales; f__Sphingobacteriaceae; g__Pedobacter; s__
MC	4	663263	FJ820479	k__Bacteria; p__Bacteroidetes; c__Flavobacteriia; o__Flavobacteriales; f__Flavobacteriaceae; g__Flavobacterium; s__
MC	4	664764	GU563778	k__Bacteria; p__Bacteroidetes; c__Sphingobacteriia; o__Sphingobacteriales; f__Sphingobacteriaceae; g__Sphingobacterium; s__multivorum
MC	4	672109	FJ529943	k__Bacteria; p__Bacteroidetes; c__Sphingobacteriia; o__Sphingobacteriales; f__Flammeovirgaceae; g__A4; s__
MC	4	675357	HM450022	k__Bacteria; p__Bacteroidetes; c__Sphingobacteriia; o__Sphingobacteriales; f__Flexibacteraceae; g__Hymenobacter; s__
MC	4	676390	FJ447543	k__Bacteria; p__Bacteroidetes; c__Sphingobacteriia; o__Sphingobacteriales; f__Flexibacteraceae; g__Dyadobacter; s__
MC	4	678331	HM128844	k__Bacteria; p__Bacteroidetes; c__Sphingobacteriia; o__Sphingobacteriales; f__Flexibacteraceae; g__Arcicella; s__
MC	4	681846	EU090715	k__Bacteria; p__Bacteroidetes; c__Flavobacteriia; o__Flavobacteriales; f__Flavobacteriaceae; g__Winogradskyella; s__thalassocola
MC	4	70530	AY005074	k__Bacteria; p__Bacteroidetes; c__Flavobacteriia; o__Flavobacteriales; f__Flavobacteriaceae; g__Capnocytophaga; s__
MC	4	710584	FJ951908	k__Bacteria; p__Bacteroidetes; c__Bacteroidia; o__Bacteroidales; f__Bacteroidaceae; g__5-7N15; s__
MC	4	71851	AF181568	k__Bacteria; p__Bacteroidetes; c__Sphingobacteriia; o__Sphingobacteriales; f__Chitinophagaceae; g__Chitinophaga; s__
MC	4	720965	HM129370	k__Bacteria; p__Bacteroidetes; c__Sphingobacteriia; o__Sphingobacteriales; f__Flexibacteraceae; g__Arcicella; s__
MC	4	726551	EU982470	k__Bacteria; p__Bacteroidetes; c__Flavobacteriia; o__Flavobacteriales; f__Flavobacteriaceae; g__Chryseobacterium; s__
MC	4	72663	AJ244699	k__Bacteria; p__Bacteroidetes; c__Flavobacteriia; o__Flavobacteriales; f__Flavobacteriaceae; g__Zhouia; s__
MC	4	729306	HM129718	k__Bacteria; p__Bacteroidetes; c__Flavobacteriia; o__Flavobacteriales; f__Cryomorphaceae; g__Fluviicola; s__
MC	4	743983	FN668195	k__Bacteria; p__Bacteroidetes; c__Flavobacteriia; o__Flavobacteriales; f__Cryomorphaceae; g__Fluviicola; s__
MC	4	745604	FR685217	k__Bacteria; p__Bacteroidetes; c__Flavobacteriia; o__Flavobacteriales; f__Flavobacteriaceae; g__Sediminicola; s__
MC	4	750945	NR_027586	k__Bacteria; p__Bacteroidetes; c__Flavobacteriia; o__Flavobacteriales; f__Flavobacteriaceae; g__Psychroflexus; s__torquis
MC	4	751459	HM127111	k__Bacteria; p__Bacteroidetes; c__Sphingobacteriia; o__Sphingobacteriales; f__Rhodothermaceae; g__Salinibacter; s__
MC	4	766071	AB522127	k__Bacteria; p__Bacteroidetes; c__Bacteroidia; o__Bacteroidales; f__Porphyromonadaceae; g__Dysgonomonas; s__
MC	4	767063	FJ890894	k__Bacteria; p__Bacteroidetes; c__Sphingobacteriia; o__Sphingobacteriales; f__Chitinophagaceae; g__Chitinophaga; s__
MC	4	772169	HM129519	k__Bacteria; p__Bacteroidetes; c__Sphingobacteriia; o__Sphingobacteriales; f__Flexibacteraceae; g__Arcicella; s__
MC	4	78000	AB088919	k__Bacteria; p__Bacteroidetes; c__Bacteroidia; o__Bacteroidales; f__[Odoribacteraceae]; g__Odoribacter; s__
MC	4	78926	AB094462	k__Bacteria; p__Bacteroidetes; c__Flavobacteriia; o__Flavobacteriales; f__Flavobacteriaceae; g__Arenibacter; s__
MC	4	80368	AF468415	k__Bacteria; p__Bacteroidetes; c__Flavobacteriia; o__Flavobacteriales; f__Flavobacteriaceae; g__Polaribacter; s__irgensii
MC	4	806011	HM243994	k__Bacteria; p__Bacteroidetes; c__Sphingobacteriia; o__Sphingobacteriales; f__Flexibacteraceae; g__Hymenobacter; s__
MC	4	807716	FN377751	k__Bacteria; p__Bacteroidetes; c__Bacteroidia; o__Bacteroidales; f__Porphyromonadaceae; g__Candidatus Azobacteroides; s__
MC	4	808621	GU201959	k__Bacteria; p__Bacteroidetes; c__Flavobacteriia; o__Flavobacteriales; f__Flavobacteriaceae; g__Tenacibaculum; s__
MC	4	809389	HQ230166	k__Bacteria; p__Bacteroidetes; c__Flavobacteriia; o__Flavobacteriales; f__Flavobacteriaceae; g__Flavobacterium; s__
MC	4	809485	HQ114195	k__Bacteria; p__Bacteroidetes; c__Sphingobacteriia; o__Sphingobacteriales; f__Flammeovirgaceae; g__A4; s__
MC	4	80973	AF468422	k__Bacteria; p__Bacteroidetes; c__Flavobacteriia; o__Flavobacteriales; f__Flavobacteriaceae; g__Arenibacter; s__
MC	4	80977	AF449782	k__Bacteria; p__Bacteroidetes; c__Sphingobacteriia; o__Sphingobacteriales; f__Balneolaceae; g__KSA1; s__
MC	4	811730	HQ393413	k__Bacteria; p__Bacteroidetes; c__Flavobacteriia; o__Flavobacteriales; f__Flavobacteriaceae; g__Algibacter; s__
MC	4	814265	GU070665	k__Bacteria; p__Bacteroidetes; c__Sphingobacteriia; o__Sphingobacteriales; f__Flammeovirgaceae; g__Flammeovirga; s__
MC	4	814275	HM445456	k__Bacteria; p__Bacteroidetes; c__Sphingobacteriia; o__Sphingobacteriales; f__Flammeovirgaceae; g__A4; s__
MC	4	815915	HM448272	k__Bacteria; p__Bacteroidetes; c__Sphingobacteriia; o__Sphingobacteriales; f__Rhodothermaceae; g__Rhodothermus; s__
MC	4	822609	NR_036872	k__Bacteria; p__Bacteroidetes; c__Flavobacteriia; o__Flavobacteriales; f__Flavobacteriaceae; g__Chryseobacterium; s__
MC	4	824141	AB564724	k__Bacteria; p__Bacteroidetes; c__Flavobacteriia; o__Flavobacteriales; f__Flavobacteriaceae; g__Capnocytophaga; s__canimorsus
MC	4	825407	AB533858	k__Bacteria; p__Bacteroidetes; c__Sphingobacteriia; o__Sphingobacteriales; f__Rhodothermaceae; g__Salinibacter; s__
MC	4	827886	AB534034	k__Bacteria; p__Bacteroidetes; c__Sphingobacteriia; o__Sphingobacteriales; f__Rhodothermaceae; g__Salinibacter; s__
MC	4	829403	AB596884	k__Bacteria; p__Bacteroidetes; c__Bacteroidia; o__Bacteroidales; f__Porphyromonadaceae; g__Parabacteroides; s__
MC	4	829894	AB533812	k__Bacteria; p__Bacteroidetes; c__Sphingobacteriia; o__Sphingobacteriales; f__Rhodothermaceae; g__Salinibacter; s__
MC	4	832412	HQ396970	k__Bacteria; p__Bacteroidetes; c__Flavobacteriia; o__Flavobacteriales; f__Flavobacteriaceae; g__Gramella; s__
MC	4	833710	AB533844	k__Bacteria; p__Bacteroidetes; c__Sphingobacteriia; o__Sphingobacteriales; f__Rhodothermaceae; g__Salinibacter; s__
MC	4	834120	AB533902	k__Bacteria; p__Bacteroidetes; c__Sphingobacteriia; o__Sphingobacteriales; f__Rhodothermaceae; g__Salinibacter; s__
MC	4	836539	HQ397368	k__Bacteria; p__Bacteroidetes; c__Flavobacteriia; o__Flavobacteriales; f__Flavobacteriaceae; g__Salinimicrobium; s__
MC	4	837041	HQ397356	k__Bacteria; p__Bacteroidetes; c__Sphingobacteriia; o__Sphingobacteriales; f__Balneolaceae; g__KSA1; s__
MC	4	839163	AB533879	k__Bacteria; p__Bacteroidetes; c__Sphingobacteriia; o__Sphingobacteriales; f__Rhodothermaceae; g__Salinibacter; s__
MC	4	844364	HQ425196	k__Bacteria; p__Bacteroidetes; c__Sphingobacteriia; o__Sphingobacteriales; f__Rhodothermaceae; g__Salinibacter; s__
MC	4	844415	HQ674889	k__Bacteria; p__Bacteroidetes; c__Sphingobacteriia; o__Sphingobacteriales; f__Flammeovirgaceae; g__A4; s__
MC	4	845907	HQ425191	k__Bacteria; p__Bacteroidetes; c__Sphingobacteriia; o__Sphingobacteriales; f__Rhodothermaceae; g__Salinibacter; s__
MC	4	850423	HQ336488	k__Bacteria; p__Bacteroidetes; c__Flavobacteriia; o__Flavobacteriales; f__Flavobacteriaceae; g__Winogradskyella; s__thalassocola
MC	4	856220	FM997732	k__Bacteria; p__Bacteroidetes; c__Flavobacteriia; o__Flavobacteriales; f__Flavobacteriaceae; g__Capnocytophaga; s__
MC	4	858849	HQ857723	k__Bacteria; p__Bacteroidetes; c__Sphingobacteriia; o__Sphingobacteriales; f__Balneolaceae; g__KSA1; s__
MC	4	89839	AY289204	k__Bacteria; p__Bacteroidetes; c__Flavobacteriia; o__Flavobacteriales; f__Flavobacteriaceae; g__Bergeyella; s__
MC	4	92636	AY349368	k__Bacteria; p__Bacteroidetes; c__Flavobacteriia; o__Flavobacteriales; f__Flavobacteriaceae; g__Capnocytophaga; s__
MC	4	95052	AJ583425	k__Bacteria; p__Bacteroidetes; c__Sphingobacteriia; o__Sphingobacteriales; f__Sphingobacteriaceae; g__Pedobacter; s__cryoconitis
MC	4	951464	HQ716661	k__Bacteria; p__Bacteroidetes; c__Flavobacteriia; o__Flavobacteriales; f__Flavobacteriaceae; g__Wautersiella; s__falsenii
MC	4	960832	HQ696547	k__Bacteria; p__Bacteroidetes; c__Flavobacteriia; o__Flavobacteriales; f__Flavobacteriaceae; g__Tenacibaculum; s__
MC	4	974711	FM996805	k__Bacteria; p__Bacteroidetes; c__Bacteroidia; o__Bacteroidales; f__Prevotellaceae; g__Prevotella; s__
MC	5	100029	AB118230	k__Bacteria; p__Bacteroidetes; c__Flavobacteriia; o__Flavobacteriales; f__Flavobacteriaceae; g__Wautersiella; s__falsenii
MC	5	1001498	FM997726	k__Bacteria; p__Bacteroidetes; c__Flavobacteriia; o__Flavobacteriales; f__Flavobacteriaceae; g__Capnocytophaga; s__
MC	5	102654	AY694005	k__Bacteria; p__Bacteroidetes; c__Flavobacteriia; o__Flavobacteriales; f__Flavobacteriaceae; g__Bizionia; s__
MC	5	105211	AY527410	k__Bacteria; p__Bacteroidetes; c__Sphingobacteriia; o__Sphingobacteriales; f__Saprospiraceae; g__Aureispira; s__
MC	5	105274	AF468417	k__Bacteria; p__Bacteroidetes; c__Flavobacteriia; o__Flavobacteriales; f__Flavobacteriaceae; g__Salegentibacter; s__
MC	5	1060237	HQ827891	k__Bacteria; p__Bacteroidetes; c__Sphingobacteriia; o__Sphingobacteriales; f__Flammeovirgaceae; g__A4; s__
MC	5	108689	AY771714	k__Bacteria; p__Bacteroidetes; c__Flavobacteriia; o__Flavobacteriales; f__Flavobacteriaceae; g__Winogradskyella; s__thalassocola
MC	5	1105424	JF449944	k__Bacteria; p__Bacteroidetes; c__Sphingobacteriia; o__Sphingobacteriales; f__Flammeovirgaceae; g__A4; s__
MC	5	1106050	HQ157968	k__Bacteria; p__Bacteroidetes; c__Bacteroidia; o__Bacteroidales; f__Rikenellaceae; g__PW3; s__
MC	5	1108168	AB571084	k__Bacteria; p__Bacteroidetes; c__Sphingobacteriia; o__Sphingobacteriales; f__Flammeovirgaceae; g__A4; s__
MC	5	1108456	FR744859	k__Bacteria; p__Bacteroidetes; c__Flavobacteriia; o__Flavobacteriales; f__Flavobacteriaceae; g__Cellulophaga; s__
MC	5	1109612	GU437557	k__Bacteria; p__Bacteroidetes; c__Flavobacteriia; o__Flavobacteriales; f__Flavobacteriaceae; g__Psychroflexus; s__
MC	5	1110176	JF417803	k__Bacteria; p__Bacteroidetes; c__Sphingobacteriia; o__Sphingobacteriales; f__Chitinophagaceae; g__Flavisolibacter; s__
MC	5	1112728	GU437339	k__Bacteria; p__Bacteroidetes; c__Sphingobacteriia; o__Sphingobacteriales; f__Rhodothermaceae; g__Rhodothermus; s__
MC	5	1115401	HM184949	k__Bacteria; p__Bacteroidetes; c__Flavobacteriia; o__Flavobacteriales; f__Flavobacteriaceae; g__Chryseobacterium; s__
MC	5	1118406	FR853403	k__Bacteria; p__Bacteroidetes; c__Sphingobacteriia; o__Sphingobacteriales; f__Sphingobacteriaceae; g__Sphingobacterium; s__
MC	5	1130121	NR_042335	k__Bacteria; p__Bacteroidetes; c__Sphingobacteriia; o__Sphingobacteriales; f__Flexibacteraceae; g__Dyadobacter; s__
MC	5	1130939	NR_041540	k__Bacteria; p__Bacteroidetes; c__Sphingobacteriia; o__Sphingobacteriales; f__Chitinophagaceae; g__Chitinophaga; s__
MC	5	1131577	JN233075	k__Bacteria; p__Bacteroidetes; c__Flavobacteriia; o__Flavobacteriales; f__Flavobacteriaceae; g__Polaribacter; s__
MC	5	1137888	JN038610	k__Bacteria; p__Bacteroidetes; c__Sphingobacteriia; o__Sphingobacteriales; f__Flammeovirgaceae; g__A4; s__
MC	5	1138163	NR_042606	k__Bacteria; p__Bacteroidetes; c__Flavobacteriia; o__Flavobacteriales; f__Flavobacteriaceae; g__Algibacter; s__
MC	5	114989	AJ786320	k__Bacteria; p__Bacteroidetes; c__Sphingobacteriia; o__Sphingobacteriales; f__Saprospiraceae; g__Haliscomenobacter; s__
MC	5	115076	AJ786322	k__Bacteria; p__Bacteroidetes; c__Sphingobacteriia; o__Sphingobacteriales; f__Saprospiraceae; g__Haliscomenobacter; s__
MC	5	131765	DQ087194	k__Bacteria; p__Bacteroidetes; c__Bacteroidia; o__Bacteroidales; f__Porphyromonadaceae; g__Porphyromonas; s__
MC	5	136364	AY907806	k__Bacteria; p__Bacteroidetes; c__Sphingobacteriia; o__Sphingobacteriales; f__Saprospiraceae; g__Aureispira; s__
MC	5	138883	AY576693	k__Bacteria; p__Bacteroidetes; c__Flavobacteriia; o__Flavobacteriales; f__Flavobacteriaceae; g__Maribacter; s__
MC	5	139081	AY576744	k__Bacteria; p__Bacteroidetes; c__Flavobacteriia; o__Flavobacteriales; f__Flavobacteriaceae; g__Muricauda; s__
MC	5	142093	AY947971	k__Bacteria; p__Bacteroidetes; c__Flavobacteriia; o__Flavobacteriales; f__Cryomorphaceae; g__Fluviicola; s__
MC	5	144204	DQ298769	k__Bacteria; p__Bacteroidetes; c__Sphingobacteriia; o__Sphingobacteriales; f__Sphingobacteriaceae; g__Sphingobacterium; s__multivorum
MC	5	144370	AB241130	k__Bacteria; p__Bacteroidetes; c__Sphingobacteriia; o__Sphingobacteriales; f__Amoebophilaceae; g__Candidatus Cardinium; s__
MC	5	144384	DQ248293	k__Bacteria; p__Bacteroidetes; c__Sphingobacteriia; o__Sphingobacteriales; f__Flexibacteraceae; g__Dyadobacter; s__
MC	5	144660	AY771766	k__Bacteria; p__Bacteroidetes; c__Flavobacteriia; o__Flavobacteriales; f__Flavobacteriaceae; g__Olleya; s__
MC	5	145015	AB241135	k__Bacteria; p__Bacteroidetes; c__Sphingobacteriia; o__Sphingobacteriales; f__Amoebophilaceae; g__Candidatus Cardinium; s__
MC	5	146895	AM177634	k__Bacteria; p__Bacteroidetes; c__Flavobacteriia; o__Flavobacteriales; f__Flavobacteriaceae; g__Flavobacterium; s__succinicans
MC	5	147067	DQ357757	k__Bacteria; p__Bacteroidetes; c__Flavobacteriia; o__Flavobacteriales; f__Flavobacteriaceae; g__Aquimarina; s__
MC	5	149954	DQ357762	k__Bacteria; p__Bacteroidetes; c__Flavobacteriia; o__Flavobacteriales; f__Flavobacteriaceae; g__Cellulophaga; s__
MC	5	153017	DQ395539	k__Bacteria; p__Bacteroidetes; c__Sphingobacteriia; o__Sphingobacteriales; f__Ekhidnaceae; g__JTB248; s__
MC	5	153310	DQ396085	k__Bacteria; p__Bacteroidetes; c__Flavobacteriia; o__Flavobacteriales; f__Flavobacteriaceae; g__Zunongwangia; s__profunda
MC	5	154086	DQ396224	k__Bacteria; p__Bacteroidetes; c__Flavobacteriia; o__Flavobacteriales; f__Flavobacteriaceae; g__Zunongwangia; s__profunda
MC	5	154264	DQ395514	k__Bacteria; p__Bacteroidetes; c__Sphingobacteriia; o__Sphingobacteriales; f__Ekhidnaceae; g__JTB248; s__
MC	5	155685	DQ346496	k__Bacteria; p__Bacteroidetes; c__Flavobacteriia; o__Flavobacteriales; f__Flavobacteriaceae; g__Wautersiella; s__
MC	5	156799	DQ454168	k__Bacteria; p__Bacteroidetes; c__Flavobacteriia; o__Flavobacteriales; f__Flavobacteriaceae; g__Riemerella; s__
MC	5	161490	AM279214	k__Bacteria; p__Bacteroidetes; c__Sphingobacteriia; o__Sphingobacteriales; f__Sphingobacteriaceae; g__Pedobacter; s__
MC	5	162739	AM238678	k__Bacteria; p__Bacteroidetes; c__Flavobacteriia; o__Flavobacteriales; f__Flavobacteriaceae; g__Wautersiella; s__falsenii
MC	5	165118	DQ905896	k__Bacteria; p__Bacteroidetes; c__Bacteroidia; o__Bacteroidales; f__[Paraprevotellaceae]; g__Paraprevotella; s__
MC	5	167177	AB247554	k__Bacteria; p__Bacteroidetes; c__Sphingobacteriia; o__Sphingobacteriales; f__Flammeovirgaceae; g__Flammeovirga; s__
MC	5	169001	AM238681	k__Bacteria; p__Bacteroidetes; c__Flavobacteriia; o__Flavobacteriales; f__Flavobacteriaceae; g__Wautersiella; s__falsenii
MC	5	1697815	JQ825098	k__Bacteria; p__Bacteroidetes; c__Sphingobacteriia; o__Sphingobacteriales; f__Balneolaceae; g__KSA1; s__
MC	5	169870	DQ904766	k__Bacteria; p__Bacteroidetes; c__Bacteroidia; o__Bacteroidales; f__Prevotellaceae; g__Prevotella; s__copri
MC	5	172214	AB247555	k__Bacteria; p__Bacteroidetes; c__Sphingobacteriia; o__Sphingobacteriales; f__Flammeovirgaceae; g__Flammeovirga; s__
MC	5	1728372	HQ813784	k__Bacteria; p__Bacteroidetes; c__Bacteroidia; o__Bacteroidales; f__[Odoribacteraceae]; g__Odoribacter; s__
MC	5	1750740	JX016212	k__Bacteria; p__Bacteroidetes; c__Flavobacteriia; o__Flavobacteriales; f__Flavobacteriaceae; g__Sediminicola; s__
MC	5	177613	EF097097	k__Bacteria; p__Bacteroidetes; c__Bacteroidia; o__Bacteroidales; f__Prevotellaceae; g__Prevotella; s__
MC	5	179404	DQ993337	k__Bacteria; p__Bacteroidetes; c__Flavobacteriia; o__Flavobacteriales; f__Flavobacteriaceae; g__Zunongwangia; s__profunda
MC	5	183424	AB245933	k__Bacteria; p__Bacteroidetes; c__Sphingobacteriia; o__Sphingobacteriales; f__Saprospiraceae; g__Aureispira; s__
MC	5	183949	DQ993340	k__Bacteria; p__Bacteroidetes; c__Flavobacteriia; o__Flavobacteriales; f__Flavobacteriaceae; g__Zunongwangia; s__profunda
MC	5	1874337	HQ766198	k__Bacteria; p__Bacteroidetes; c__Bacteroidia; o__Bacteroidales; f__Bacteroidaceae; g__Bacteroides; s__
MC	5	1878007	HQ792637	k__Bacteria; p__Bacteroidetes; c__Bacteroidia; o__Bacteroidales; f__[Odoribacteraceae]; g__Odoribacter; s__
MC	5	1885073	HQ821110	k__Bacteria; p__Bacteroidetes; c__Bacteroidia; o__Bacteroidales; f__Bacteroidaceae; g__Bacteroides; s__
MC	5	1912093	AB637534	k__Bacteria; p__Bacteroidetes; c__Sphingobacteriia; o__Sphingobacteriales; f__Flexibacteraceae; g__Hymenobacter; s__
MC	5	1942	AB009203	k__Bacteria; p__Bacteroidetes; c__Bacteroidia; o__Bacteroidales; f__Porphyromonadaceae; g__Paludibacter; s__
MC	5	199993	EF204448	k__Bacteria; p__Bacteroidetes; c__Flavobacteriia; o__Flavobacteriales; f__Flavobacteriaceae; g__Chryseobacterium; s__
MC	5	200256	EF204450	k__Bacteria; p__Bacteroidetes; c__Flavobacteriia; o__Flavobacteriales; f__Flavobacteriaceae; g__Haloanella; s__
MC	5	206950	AM259890	k__Bacteria; p__Bacteroidetes; c__Sphingobacteriia; o__Sphingobacteriales; f__Ekhidnaceae; g__Ekhidna; s__
MC	5	2077598	HQ780383	k__Bacteria; p__Bacteroidetes; c__Bacteroidia; o__Bacteroidales; f__[Odoribacteraceae]; g__Odoribacter; s__
MC	5	211021	EF401958	k__Bacteria; p__Bacteroidetes; c__Bacteroidia; o__Bacteroidales; f__Porphyromonadaceae; g__Parabacteroides; s__distasonis
MC	5	216535	EF402433	k__Bacteria; p__Bacteroidetes; c__Bacteroidia; o__Bacteroidales; f__[Odoribacteraceae]; g__Odoribacter; s__
MC	5	219318	EF516581	k__Bacteria; p__Bacteroidetes; c__Sphingobacteriia; o__Sphingobacteriales; f__Flexibacteraceae; g__Hymenobacter; s__
MC	5	221447	EF510707	k__Bacteria; p__Bacteroidetes; c__Bacteroidia; o__Bacteroidales; f__Prevotellaceae; g__Prevotella; s__melaninogenica
MC	5	222391	EF527870	k__Bacteria; p__Bacteroidetes; c__Flavobacteriia; o__Flavobacteriales; f__Flavobacteriaceae; g__Winogradskyella; s__
MC	5	222662	EF516250	k__Bacteria; p__Bacteroidetes; c__Sphingobacteriia; o__Sphingobacteriales; f__Chitinophagaceae; g__Segetibacter; s__
MC	5	2233	X75625	k__Bacteria; p__Bacteroidetes; c__Flavobacteriia; o__Flavobacteriales; f__Blattabacteriaceae; g__Blattabacterium; s__
MC	5	2233603	JQ085122	k__Bacteria; p__Bacteroidetes; c__Bacteroidia; o__Bacteroidales; f__[Paraprevotellaceae]; g__Paraprevotella; s__
MC	5	225321	EF516729	k__Bacteria; p__Bacteroidetes; c__Sphingobacteriia; o__Sphingobacteriales; f__Flexibacteraceae; g__Dyadobacter; s__
MC	5	2283771	JQ337022	k__Bacteria; p__Bacteroidetes; c__Flavobacteriia; o__Flavobacteriales; f__Flavobacteriaceae; g__Aequorivita; s__
MC	5	2314	AF170749	k__Bacteria; p__Bacteroidetes; c__Flavobacteriia; o__Flavobacteriales; f__Flavobacteriaceae; g__Aequorivita; s__
MC	5	2323590	JN713390	k__Bacteria; p__Bacteroidetes; c__Bacteroidia; o__Bacteroidales; f__[Paraprevotellaceae]; g__[Prevotella]; s__
MC	5	232581	EF572325	k__Bacteria; p__Bacteroidetes; c__Sphingobacteriia; o__Sphingobacteriales; f__Ekhidnaceae; g__NAC60-3; s__
MC	5	2357378	JQ684519	k__Bacteria; p__Bacteroidetes; c__Sphingobacteriia; o__Sphingobacteriales; f__Chitinophagaceae; g__Segetibacter; s__
MC	5	240800	EF667913	k__Bacteria; p__Bacteroidetes; c__Sphingobacteriia; o__Sphingobacteriales; f__Flexibacteraceae; g__Emticicia; s__
MC	5	242073	DQ984628	k__Bacteria; p__Bacteroidetes; c__Sphingobacteriia; o__Sphingobacteriales; f__Chitinophagaceae; g__Flavisolibacter; s__
MC	5	242857	EU259398	k__Bacteria; p__Bacteroidetes; c__Bacteroidia; o__Bacteroidales; f__[Paraprevotellaceae]; g__YRC22; s__
MC	5	244098	EU245315	k__Bacteria; p__Bacteroidetes; c__Sphingobacteriia; o__Sphingobacteriales; f__Rhodothermaceae; g__Salisaeta; s__
MC	5	2446	U62912	k__Bacteria; p__Bacteroidetes; c__Flavobacteriia; o__Flavobacteriales; f__Flavobacteriaceae; g__Psychroserpens; s__
MC	5	245033	EU305584	k__Bacteria; p__Bacteroidetes; c__Sphingobacteriia; o__Sphingobacteriales; f__Sphingobacteriaceae; g__Pedobacter; s__
MC	5	2466305	AHHG01000050	k__Bacteria; p__Bacteroidetes; c__Flavobacteriia; o__Flavobacteriales; f__Flavobacteriaceae; g__Elizabethkingia; s__meningoseptica
MC	5	248251	EF693742	k__Bacteria; p__Bacteroidetes; c__Sphingobacteriia; o__Sphingobacteriales; f__Sphingobacteriaceae; g__Pedobacter; s__
MC	5	254395	AM411030	k__Bacteria; p__Bacteroidetes; c__Flavobacteriia; o__Flavobacteriales; f__Flavobacteriaceae; g__Tenacibaculum; s__
MC	5	254569	EF536749	k__Bacteria; p__Bacteroidetes; c__Flavobacteriia; o__Flavobacteriales; f__Flavobacteriaceae; g__Arenibacter; s__
MC	5	2566387	JN236338	k__Bacteria; p__Bacteroidetes; c__Sphingobacteriia; o__Sphingobacteriales; f__Amoebophilaceae; g__Candidatus Cardinium; s__
MC	5	2574434	HQ860544	k__Bacteria; p__Bacteroidetes; c__Flavobacteriia; o__Flavobacteriales; f__Flavobacteriaceae; g__Flavobacterium; s__
MC	5	259026	EU371935	k__Bacteria; p__Bacteroidetes; c__Sphingobacteriia; o__Sphingobacteriales; f__Saprospiraceae; g__Lewinella; s__persicus
MC	5	263575	EU371937	k__Bacteria; p__Bacteroidetes; c__Sphingobacteriia; o__Sphingobacteriales; f__Saprospiraceae; g__Lewinella; s__cohaerens
MC	5	268067	EF426433	k__Bacteria; p__Bacteroidetes; c__Flavobacteriia; o__Flavobacteriales; f__Flavobacteriaceae; g__Elizabethkingia; s__meningoseptica
MC	5	2705163	JN713185	k__Bacteria; p__Bacteroidetes; c__Bacteroidia; o__Bacteroidales; f__Porphyromonadaceae; g__Tannerella; s__forsythia
MC	5	272207	EU373415	k__Bacteria; p__Bacteroidetes; c__Flavobacteriia; o__Flavobacteriales; f__Flavobacteriaceae; g__Myroides; s__odoratimimus
MC	5	273217	AM934641	k__Bacteria; p__Bacteroidetes; c__Flavobacteriia; o__Flavobacteriales; f__Flavobacteriaceae; g__Flavobacterium; s__
MC	5	274228	EU381920	k__Bacteria; p__Bacteroidetes; c__Bacteroidia; o__Bacteroidales; f__[Paraprevotellaceae]; g__YRC22; s__
MC	5	277668	EU328099	k__Bacteria; p__Bacteroidetes; c__Sphingobacteriia; o__Sphingobacteriales; f__Balneolaceae; g__Balneola; s__
MC	5	277766	EU652473	k__Bacteria; p__Bacteroidetes; c__Flavobacteriia; o__Flavobacteriales; f__Flavobacteriaceae; g__Chryseobacterium; s__
MC	5	278016	EU637886	k__Bacteria; p__Bacteroidetes; c__Sphingobacteriia; o__Sphingobacteriales; f__Sphingobacteriaceae; g__Pedobacter; s__cryoconitis
MC	5	278917	EU622734	k__Bacteria; p__Bacteroidetes; c__Bacteroidia; o__Bacteroidales; f__[Paraprevotellaceae]; g__Paraprevotella; s__
MC	5	279603	AM990845	k__Bacteria; p__Bacteroidetes; c__Sphingobacteriia; o__Sphingobacteriales; f__Ekhidnaceae; g__Fulvivirga; s__
MC	5	2936047	JN713418	k__Bacteria; p__Bacteroidetes; c__Flavobacteriia; o__Flavobacteriales; f__Flavobacteriaceae; g__Capnocytophaga; s__
MC	5	294930	AP009380	k__Bacteria; p__Bacteroidetes; c__Bacteroidia; o__Bacteroidales; f__Porphyromonadaceae; g__Porphyromonas; s__
MC	5	2999189	AB637412	k__Bacteria; p__Bacteroidetes; c__Sphingobacteriia; o__Sphingobacteriales; f__Flexibacteraceae; g__Hymenobacter; s__
MC	5	310376	EU776238	k__Bacteria; p__Bacteroidetes; c__Bacteroidia; o__Bacteroidales; f__Bacteroidaceae; g__BF311; s__
MC	5	3121756	JQ337099	k__Bacteria; p__Bacteroidetes; c__Flavobacteriia; o__Flavobacteriales; f__Flavobacteriaceae; g__Aequorivita; s__
MC	5	313368	EU884975	k__Bacteria; p__Bacteroidetes; c__Bacteroidia; o__Bacteroidales; f__Rikenellaceae; g__AF12; s__
MC	5	315870	FJ194003	k__Bacteria; p__Bacteroidetes; c__Flavobacteriia; o__Flavobacteriales; f__Flavobacteriaceae; g__Elizabethkingia; s__meningoseptica
MC	5	316044	EU869405	k__Bacteria; p__Bacteroidetes; c__Sphingobacteriia; o__Sphingobacteriales; f__Balneolaceae; g__KSA1; s__
MC	5	317024	FJ192729	k__Bacteria; p__Bacteroidetes; c__Sphingobacteriia; o__Sphingobacteriales; f__Sphingobacteriaceae; g__Pedobacter; s__
MC	5	3197650	JX015664	k__Bacteria; p__Bacteroidetes; c__Flavobacteriia; o__Flavobacteriales; f__Flavobacteriaceae; g__Polaribacter; s__
MC	5	319886	FJ202249	k__Bacteria; p__Bacteroidetes; c__Sphingobacteriia; o__Sphingobacteriales; f__Flexibacteraceae; g__Microscilla; s__
MC	5	319915	FJ202772	k__Bacteria; p__Bacteroidetes; c__Sphingobacteriia; o__Sphingobacteriales; f__Amoebophilaceae; g__SGUS912; s__
MC	5	324662	EU804532	k__Bacteria; p__Bacteroidetes; c__Sphingobacteriia; o__Sphingobacteriales; f__Ekhidnaceae; g__NAC60-3; s__
MC	5	328411	EU804564	k__Bacteria; p__Bacteroidetes; c__Sphingobacteriia; o__Sphingobacteriales; f__Ekhidnaceae; g__NAC60-3; s__
MC	5	3285619	HQ788260	k__Bacteria; p__Bacteroidetes; c__Bacteroidia; o__Bacteroidales; f__[Odoribacteraceae]; g__Odoribacter; s__
MC	5	3310572	JX016730	k__Bacteria; p__Bacteroidetes; c__Flavobacteriia; o__Flavobacteriales; f__Flavobacteriaceae; g__Tenacibaculum; s__
MC	5	331477	EU800536	k__Bacteria; p__Bacteroidetes; c__Sphingobacteriia; o__Sphingobacteriales; f__Flexibacteraceae; g__Arcicella; s__
MC	5	334511	EU801066	k__Bacteria; p__Bacteroidetes; c__Sphingobacteriia; o__Sphingobacteriales; f__Flexibacteraceae; g__Arcicella; s__
MC	5	335072	EU805381	k__Bacteria; p__Bacteroidetes; c__Sphingobacteriia; o__Sphingobacteriales; f__Ekhidnaceae; g__NAC60-3; s__
MC	5	337123	EU801554	k__Bacteria; p__Bacteroidetes; c__Sphingobacteriia; o__Sphingobacteriales; f__Flexibacteraceae; g__Arcicella; s__
MC	5	337466	EU805021	k__Bacteria; p__Bacteroidetes; c__Sphingobacteriia; o__Sphingobacteriales; f__Ekhidnaceae; g__NAC60-3; s__
MC	5	338210	FJ203145	k__Bacteria; p__Bacteroidetes; c__Sphingobacteriia; o__Sphingobacteriales; f__Amoebophilaceae; g__SGUS912; s__
MC	5	3405213	HQ792423	k__Bacteria; p__Bacteroidetes; c__Bacteroidia; o__Bacteroidales; f__Bacteroidaceae; g__Bacteroides; s__caccae
MC	5	343844	EU884977	k__Bacteria; p__Bacteroidetes; c__Bacteroidia; o__Bacteroidales; f__Rikenellaceae; g__AF12; s__
MC	5	346071	EU735617	k__Bacteria; p__Bacteroidetes; c__Flavobacteriia; o__Flavobacteriales; f__Flavobacteriaceae; g__Gillisia; s__
MC	5	3467018	JX015905	k__Bacteria; p__Bacteroidetes; c__Flavobacteriia; o__Flavobacteriales; f__Flavobacteriaceae; g__Sediminicola; s__
MC	5	3474876	HQ794134	k__Bacteria; p__Bacteroidetes; c__Bacteroidia; o__Bacteroidales; f__[Paraprevotellaceae]; g__[Prevotella]; s__tannerae
MC	5	347862	EU728709	k__Bacteria; p__Bacteroidetes; c__Bacteroidia; o__Bacteroidales; f__[Odoribacteraceae]; g__Odoribacter; s__
MC	5	3482264	AB637495	k__Bacteria; p__Bacteroidetes; c__Sphingobacteriia; o__Sphingobacteriales; f__Flexibacteraceae; g__Hymenobacter; s__
MC	5	34893	AB053942	k__Bacteria; p__Bacteroidetes; c__Bacteroidia; o__Bacteroidales; f__Porphyromonadaceae; g__Tannerella; s__forsythia
MC	5	351981	EU917053	k__Bacteria; p__Bacteroidetes; c__Sphingobacteriia; o__Sphingobacteriales; f__Chitinophagaceae; g__Niastella; s__
MC	5	3572981	ADMC01000025	k__Bacteria; p__Bacteroidetes; c__Bacteroidia; o__Bacteroidales; f__[Odoribacteraceae]; g__Odoribacter; s__
MC	5	3637368	HQ777022	k__Bacteria; p__Bacteroidetes; c__Bacteroidia; o__Bacteroidales; f__Porphyromonadaceae; g__Porphyromonas; s__
MC	5	363898	FJ374175	k__Bacteria; p__Bacteroidetes; c__Bacteroidia; o__Bacteroidales; f__Porphyromonadaceae; g__Dysgonomonas; s__
MC	5	37202	AF323502	k__Bacteria; p__Bacteroidetes; c__Sphingobacteriia; o__Sphingobacteriales; f__Rhodothermaceae; g__Salinibacter; s__
MC	5	3724192	HQ745028	k__Bacteria; p__Bacteroidetes; c__Bacteroidia; o__Bacteroidales; f__Porphyromonadaceae; g__Parabacteroides; s__distasonis
MC	5	3730282	JN236358	k__Bacteria; p__Bacteroidetes; c__Sphingobacteriia; o__Sphingobacteriales; f__Amoebophilaceae; g__Candidatus Cardinium; s__
MC	5	3798361	JQ753207	k__Bacteria; p__Bacteroidetes; c__Flavobacteriia; o__Flavobacteriales; f__Flavobacteriaceae; g__Psychroflexus; s__torquis
MC	5	3880283	HQ762455	k__Bacteria; p__Bacteroidetes; c__Bacteroidia; o__Bacteroidales; f__Porphyromonadaceae; g__Parabacteroides; s__
MC	5	3911817	HQ804049	k__Bacteria; p__Bacteroidetes; c__Bacteroidia; o__Bacteroidales; f__Bacteroidaceae; g__Bacteroides; s__fragilis
MC	5	3994825	JN653035	k__Bacteria; p__Bacteroidetes; c__Bacteroidia; o__Bacteroidales; f__Porphyromonadaceae; g__Dysgonomonas; s__
MC	5	40101	AF445698	k__Bacteria; p__Bacteroidetes; c__Sphingobacteriia; o__Sphingobacteriales; f__Flexibacteraceae; g__Spirosoma; s__
MC	5	4042101	HQ118882	k__Bacteria; p__Bacteroidetes; c__Sphingobacteriia; o__Sphingobacteriales; f__Chitinophagaceae; g__Flavisolibacter; s__
MC	5	4044916	HQ790479	k__Bacteria; p__Bacteroidetes; c__Bacteroidia; o__Bacteroidales; f__Porphyromonadaceae; g__Parabacteroides; s__
MC	5	4052047	HQ118390	k__Bacteria; p__Bacteroidetes; c__Sphingobacteriia; o__Sphingobacteriales; f__Chitinophagaceae; g__Segetibacter; s__
MC	5	4084784	HQ769493	k__Bacteria; p__Bacteroidetes; c__Bacteroidia; o__Bacteroidales; f__[Odoribacteraceae]; g__Odoribacter; s__
MC	5	4096492	HQ794129	k__Bacteria; p__Bacteroidetes; c__Bacteroidia; o__Bacteroidales; f__[Odoribacteraceae]; g__Odoribacter; s__
MC	5	4130974	AB682225	k__Bacteria; p__Bacteroidetes; c__Flavobacteriia; o__Flavobacteriales; f__Flavobacteriaceae; g__Sejongia; s__
MC	5	4192186	HQ762445	k__Bacteria; p__Bacteroidetes; c__Bacteroidia; o__Bacteroidales; f__Porphyromonadaceae; g__Porphyromonas; s__
MC	5	4233438	JN236350	k__Bacteria; p__Bacteroidetes; c__Sphingobacteriia; o__Sphingobacteriales; f__Amoebophilaceae; g__Candidatus Cardinium; s__
MC	5	4239642	HQ762153	k__Bacteria; p__Bacteroidetes; c__Bacteroidia; o__Bacteroidales; f__Porphyromonadaceae; g__Porphyromonas; s__
MC	5	4282089	AB689749	k__Bacteria; p__Bacteroidetes; c__Flavobacteriia; o__Flavobacteriales; f__Flavobacteriaceae; g__Elizabethkingia; s__meningoseptica
MC	5	434806	GQ131579	k__Bacteria; p__Bacteroidetes; c__Sphingobacteriia; o__Sphingobacteriales; f__Flexibacteraceae; g__Hymenobacter; s__
MC	5	457098	EU703443	k__Bacteria; p__Bacteroidetes; c__Flavobacteriia; o__Flavobacteriales; f__Cryomorphaceae; g__Fluviicola; s__
MC	5	46475	AF235117	k__Bacteria; p__Bacteroidetes; c__Flavobacteriia; o__Flavobacteriales; f__Flavobacteriaceae; g__Gramella; s__
MC	5	467482	AB506775	k__Bacteria; p__Bacteroidetes; c__Sphingobacteriia; o__Sphingobacteriales; f__Amoebophilaceae; g__Candidatus Cardinium; s__
MC	5	510270	FJ479495	k__Bacteria; p__Bacteroidetes; c__Sphingobacteriia; o__Sphingobacteriales; f__Chitinophagaceae; g__Flavisolibacter; s__
MC	5	510710	GQ263443	k__Bacteria; p__Bacteroidetes; c__Sphingobacteriia; o__Sphingobacteriales; f__Sphingobacteriaceae; g__Parapedobacter; s__
MC	5	511388	GQ263742	k__Bacteria; p__Bacteroidetes; c__Sphingobacteriia; o__Sphingobacteriales; f__Flammeovirgaceae; g__A4; s__
MC	5	524743	FJ823922	k__Bacteria; p__Bacteroidetes; c__Bacteroidia; o__Bacteroidales; f__Porphyromonadaceae; g__Dysgonomonas; s__
MC	5	532169	GU447292	k__Bacteria; p__Bacteroidetes; c__Sphingobacteriia; o__Sphingobacteriales; f__Rhodothermaceae; g__Salisaeta; s__
MC	5	540441	FM162560	k__Bacteria; p__Bacteroidetes; c__Flavobacteriia; o__Flavobacteriales; f__Flavobacteriaceae; g__Wautersiella; s__falsenii
MC	5	541109	FN554611	k__Bacteria; p__Bacteroidetes; c__Sphingobacteriia; o__Sphingobacteriales; f__Flammeovirgaceae; g__Flammeovirga; s__
MC	5	550038	GQ263404	k__Bacteria; p__Bacteroidetes; c__Sphingobacteriia; o__Sphingobacteriales; f__Balneolaceae; g__KSA1; s__
MC	5	559401	GQ264254	k__Bacteria; p__Bacteroidetes; c__Sphingobacteriia; o__Sphingobacteriales; f__Flammeovirgaceae; g__A4; s__
MC	5	560962	GQ502481	k__Bacteria; p__Bacteroidetes; c__Bacteroidia; o__Bacteroidales; f__Porphyromonadaceae; g__Tannerella; s__
MC	5	561872	FJ517032	k__Bacteria; p__Bacteroidetes; c__Flavobacteriia; o__Flavobacteriales; f__Flavobacteriaceae; g__Muricauda; s__
MC	5	562100	FM958446	k__Bacteria; p__Bacteroidetes; c__Sphingobacteriia; o__Sphingobacteriales; f__Sphingobacteriaceae; g__Sphingobacterium; s__multivorum
MC	5	562648	GQ487993	k__Bacteria; p__Bacteroidetes; c__Sphingobacteriia; o__Sphingobacteriales; f__Flammeovirgaceae; g__A4; s__
MC	5	567589	GU118264	k__Bacteria; p__Bacteroidetes; c__Sphingobacteriia; o__Sphingobacteriales; f__Amoebophilaceae; g__SC3-56; s__
MC	5	571070	GQ263910	k__Bacteria; p__Bacteroidetes; c__Sphingobacteriia; o__Sphingobacteriales; f__Chitinophagaceae; g__Chitinophaga; s__
MC	5	572619	GU129978	k__Bacteria; p__Bacteroidetes; c__Flavobacteriia; o__Flavobacteriales; f__Flavobacteriaceae; g__Cellulophaga; s__lytica
MC	5	574792	EU663600	k__Bacteria; p__Bacteroidetes; c__Bacteroidia; o__Bacteroidales; f__[Odoribacteraceae]; g__Butyricimonas; s__
MC	5	579696	GQ249528	k__Bacteria; p__Bacteroidetes; c__Flavobacteriia; o__Flavobacteriales; f__Flavobacteriaceae; g__Robiginitalea; s__
MC	5	579834	GU118867	k__Bacteria; p__Bacteroidetes; c__Sphingobacteriia; o__Sphingobacteriales; f__Amoebophilaceae; g__SGUS912; s__
MC	5	581039	GU303845	k__Bacteria; p__Bacteroidetes; c__Bacteroidia; o__Bacteroidales; f__[Paraprevotellaceae]; g__CF231; s__
MC	5	584759	GQ443102	k__Bacteria; p__Bacteroidetes; c__Flavobacteriia; o__Flavobacteriales; f__Flavobacteriaceae; g__Myroides; s__odoratimimus
MC	5	584899	GQ441283	k__Bacteria; p__Bacteroidetes; c__Sphingobacteriia; o__Sphingobacteriales; f__Saprospiraceae; g__Lewinella; s__cohaerens
MC	5	584911	GQ867361	k__Bacteria; p__Bacteroidetes; c__Bacteroidia; o__Bacteroidales; f__[Paraprevotellaceae]; g__[Prevotella]; s__
MC	5	587390	GQ249513	k__Bacteria; p__Bacteroidetes; c__Flavobacteriia; o__Flavobacteriales; f__Flavobacteriaceae; g__Robiginitalea; s__
MC	5	590493	GU062025	k__Bacteria; p__Bacteroidetes; c__Sphingobacteriia; o__Sphingobacteriales; f__Saprospiraceae; g__Aureispira; s__
MC	5	591292	GQ263564	k__Bacteria; p__Bacteroidetes; c__Sphingobacteriia; o__Sphingobacteriales; f__Chitinophagaceae; g__Chitinophaga; s__
MC	5	629611	HM129133	k__Bacteria; p__Bacteroidetes; c__Sphingobacteriia; o__Sphingobacteriales; f__Flexibacteraceae; g__Arcicella; s__
MC	5	629753	FJ660511	k__Bacteria; p__Bacteroidetes; c__Sphingobacteriia; o__Sphingobacteriales; f__Flammeovirgaceae; g__A4; s__
MC	5	631700	HM129061	k__Bacteria; p__Bacteroidetes; c__Sphingobacteriia; o__Sphingobacteriales; f__Flexibacteraceae; g__Arcicella; s__
MC	5	651342	HM129157	k__Bacteria; p__Bacteroidetes; c__Sphingobacteriia; o__Sphingobacteriales; f__Flexibacteraceae; g__Arcicella; s__
MC	5	659920	FR684688	k__Bacteria; p__Bacteroidetes; c__Flavobacteriia; o__Flavobacteriales; f__Flavobacteriaceae; g__Sediminicola; s__
MC	5	662843	NR_024826	k__Bacteria; p__Bacteroidetes; c__Flavobacteriia; o__Flavobacteriales; f__Flavobacteriaceae; g__Zobellia; s__
MC	5	667583	HM127144	k__Bacteria; p__Bacteroidetes; c__Flavobacteriia; o__Flavobacteriales; f__Flavobacteriaceae; g__Psychroflexus; s__
MC	5	675357	HM450022	k__Bacteria; p__Bacteroidetes; c__Sphingobacteriia; o__Sphingobacteriales; f__Flexibacteraceae; g__Hymenobacter; s__
MC	5	676340	GU569158	k__Bacteria; p__Bacteroidetes; c__Sphingobacteriia; o__Sphingobacteriales; f__Sphingobacteriaceae; g__Pedobacter; s__
MC	5	685111	GU272269	k__Bacteria; p__Bacteroidetes; c__Flavobacteriia; o__Flavobacteriales; f__Flavobacteriaceae; g__Chryseobacterium; s__
MC	5	693850	HM140668	k__Bacteria; p__Bacteroidetes; c__Flavobacteriia; o__Flavobacteriales; f__Flavobacteriaceae; g__Winogradskyella; s__
MC	5	702181	HM187258	k__Bacteria; p__Bacteroidetes; c__Sphingobacteriia; o__Sphingobacteriales; f__Chitinophagaceae; g__Segetibacter; s__
MC	5	720193	GU272285	k__Bacteria; p__Bacteroidetes; c__Sphingobacteriia; o__Sphingobacteriales; f__Chitinophagaceae; g__Segetibacter; s__
MC	5	729719	HM748810	k__Bacteria; p__Bacteroidetes; c__Flavobacteriia; o__Flavobacteriales; f__Flavobacteriaceae; g__Sejongia; s__
MC	5	736620	HM366535	k__Bacteria; p__Bacteroidetes; c__Sphingobacteriia; o__Sphingobacteriales; f__Flexibacteraceae; g__Pontibacter; s__korlensis
MC	5	73931	AJ290034	k__Bacteria; p__Bacteroidetes; c__Sphingobacteriia; o__Sphingobacteriales; f__Saprospiraceae; g__Haliscomenobacter; s__
MC	5	740030	FM209328	k__Bacteria; p__Bacteroidetes; c__Sphingobacteriia; o__Sphingobacteriales; f__Flexibacteraceae; g__Pontibacter; s__
MC	5	740458	HM129881	k__Bacteria; p__Bacteroidetes; c__Flavobacteriia; o__Flavobacteriales; f__Cryomorphaceae; g__Fluviicola; s__
MC	5	743189	AB495173	k__Bacteria; p__Bacteroidetes; c__Flavobacteriia; o__Flavobacteriales; f__Flavobacteriaceae; g__Flavobacterium; s__succinicans
MC	5	74492	AJ318110	k__Bacteria; p__Bacteroidetes; c__Bacteroidia; o__Bacteroidales; f__Porphyromonadaceae; g__Dysgonomonas; s__
MC	5	752202	FJ801172	k__Bacteria; p__Bacteroidetes; c__Flavobacteriia; o__Flavobacteriales; f__Flavobacteriaceae; g__Flavobacterium; s__
MC	5	765345	GU569142	k__Bacteria; p__Bacteroidetes; c__Sphingobacteriia; o__Sphingobacteriales; f__Sphingobacteriaceae; g__Sphingobacterium; s__multivorum
MC	5	772169	HM129519	k__Bacteria; p__Bacteroidetes; c__Sphingobacteriia; o__Sphingobacteriales; f__Flexibacteraceae; g__Arcicella; s__
MC	5	780177	FJ825867	k__Bacteria; p__Bacteroidetes; c__Flavobacteriia; o__Flavobacteriales; f__Flavobacteriaceae; g__Gramella; s__
MC	5	78926	AB094462	k__Bacteria; p__Bacteroidetes; c__Flavobacteriia; o__Flavobacteriales; f__Flavobacteriaceae; g__Arenibacter; s__
MC	5	796211	FN668179	k__Bacteria; p__Bacteroidetes; c__Flavobacteriia; o__Flavobacteriales; f__Cryomorphaceae; g__Fluviicola; s__
MC	5	797234	FJ951907	k__Bacteria; p__Bacteroidetes; c__Bacteroidia; o__Bacteroidales; f__Bacteroidaceae; g__5-7N15; s__
MC	5	80530	AF468430	k__Bacteria; p__Bacteroidetes; c__Flavobacteriia; o__Flavobacteriales; f__Flavobacteriaceae; g__Psychroserpens; s__
MC	5	805829	AB562519	k__Bacteria; p__Bacteroidetes; c__Flavobacteriia; o__Flavobacteriales; f__Flavobacteriaceae; g__Capnocytophaga; s__canimorsus
MC	5	809389	HQ230166	k__Bacteria; p__Bacteroidetes; c__Flavobacteriia; o__Flavobacteriales; f__Flavobacteriaceae; g__Flavobacterium; s__
MC	5	80980	AF468410	k__Bacteria; p__Bacteroidetes; c__Flavobacteriia; o__Flavobacteriales; f__Flavobacteriaceae; g__Psychroflexus; s__torquis
MC	5	81008	AF468421	k__Bacteria; p__Bacteroidetes; c__Flavobacteriia; o__Flavobacteriales; f__Flavobacteriaceae; g__Psychroserpens; s__
MC	5	811730	HQ393413	k__Bacteria; p__Bacteroidetes; c__Flavobacteriia; o__Flavobacteriales; f__Flavobacteriaceae; g__Algibacter; s__
MC	5	816077	HQ326335	k__Bacteria; p__Bacteroidetes; c__Flavobacteriia; o__Flavobacteriales; f__Flavobacteriaceae; g__Tenacibaculum; s__
MC	5	818244	HM630237	k__Bacteria; p__Bacteroidetes; c__Bacteroidia; o__Bacteroidales; f__Rikenellaceae; g__AF12; s__
MC	5	819952	HM243946	k__Bacteria; p__Bacteroidetes; c__Sphingobacteriia; o__Sphingobacteriales; f__Flexibacteraceae; g__Hymenobacter; s__
MC	5	822217	AB588022	k__Bacteria; p__Bacteroidetes; c__Bacteroidia; o__Bacteroidales; f__Porphyromonadaceae; g__Dysgonomonas; s__
MC	5	822752	HQ327137	k__Bacteria; p__Bacteroidetes; c__Flavobacteriia; o__Flavobacteriales; f__Flavobacteriaceae; g__Flavobacterium; s__succinicans
MC	5	824628	HM468032	k__Bacteria; p__Bacteroidetes; c__Sphingobacteriia; o__Sphingobacteriales; f__Balneolaceae; g__Balneola; s__
MC	5	826171	AB533921	k__Bacteria; p__Bacteroidetes; c__Sphingobacteriia; o__Sphingobacteriales; f__Rhodothermaceae; g__Salinibacter; s__
MC	5	826898	AB533867	k__Bacteria; p__Bacteroidetes; c__Sphingobacteriia; o__Sphingobacteriales; f__Rhodothermaceae; g__Salinibacter; s__
MC	5	827823	HQ645182	k__Bacteria; p__Bacteroidetes; c__Sphingobacteriia; o__Sphingobacteriales; f__Flammeovirgaceae; g__A4; s__
MC	5	828648	AB533920	k__Bacteria; p__Bacteroidetes; c__Sphingobacteriia; o__Sphingobacteriales; f__Rhodothermaceae; g__Salinibacter; s__
MC	5	828978	HQ397470	k__Bacteria; p__Bacteroidetes; c__Sphingobacteriia; o__Sphingobacteriales; f__Ekhidnaceae; g__Fulvivirga; s__
MC	5	829894	AB533812	k__Bacteria; p__Bacteroidetes; c__Sphingobacteriia; o__Sphingobacteriales; f__Rhodothermaceae; g__Salinibacter; s__
MC	5	83581	AF539758	k__Bacteria; p__Bacteroidetes; c__Flavobacteriia; o__Flavobacteriales; f__Flavobacteriaceae; g__Zobellia; s__
MC	5	836539	HQ397368	k__Bacteria; p__Bacteroidetes; c__Flavobacteriia; o__Flavobacteriales; f__Flavobacteriaceae; g__Salinimicrobium; s__
MC	5	838378	AB533836	k__Bacteria; p__Bacteroidetes; c__Sphingobacteriia; o__Sphingobacteriales; f__Rhodothermaceae; g__Salinibacter; s__
MC	5	839221	AB533987	k__Bacteria; p__Bacteroidetes; c__Sphingobacteriia; o__Sphingobacteriales; f__Rhodothermaceae; g__Salinibacter; s__
MC	5	844517	HQ681958	k__Bacteria; p__Bacteroidetes; c__Flavobacteriia; o__Flavobacteriales; f__Flavobacteriaceae; g__Wautersiella; s__
MC	5	847686	HQ425189	k__Bacteria; p__Bacteroidetes; c__Sphingobacteriia; o__Sphingobacteriales; f__Rhodothermaceae; g__Salinibacter; s__
MC	5	849707	HQ425186	k__Bacteria; p__Bacteroidetes; c__Sphingobacteriia; o__Sphingobacteriales; f__Rhodothermaceae; g__Salinibacter; s__
MC	5	85064	AY271625	k__Bacteria; p__Bacteroidetes; c__Flavobacteriia; o__Flavobacteriales; f__Flavobacteriaceae; g__Maribacter; s__
MC	5	851625	AENO01000048	k__Bacteria; p__Bacteroidetes; c__Bacteroidia; o__Bacteroidales; f__Porphyromonadaceae; g__Porphyromonas; s__
MC	5	85200	AY244881	k__Bacteria; p__Bacteroidetes; c__Bacteroidia; o__Bacteroidales; f__Porphyromonadaceae; g__Paludibacter; s__
MC	5	852184	HQ857679	k__Bacteria; p__Bacteroidetes; c__Flavobacteriia; o__Flavobacteriales; f__Flavobacteriaceae; g__Gramella; s__
MC	5	85665	AY271624	k__Bacteria; p__Bacteroidetes; c__Flavobacteriia; o__Flavobacteriales; f__Flavobacteriaceae; g__Maribacter; s__
MC	5	85666	AY274841	k__Bacteria; p__Bacteroidetes; c__Flavobacteriia; o__Flavobacteriales; f__Flavobacteriaceae; g__Ulvibacter; s__
MC	5	905160	JF272069	k__Bacteria; p__Bacteroidetes; c__Sphingobacteriia; o__Sphingobacteriales; f__Saprospiraceae; g__Lewinella; s__
MC	5	92608	AY363052	k__Bacteria; p__Bacteroidetes; c__Flavobacteriia; o__Flavobacteriales; f__Flavobacteriaceae; g__Wautersiella; s__falsenii
MC	5	92636	AY349368	k__Bacteria; p__Bacteroidetes; c__Flavobacteriia; o__Flavobacteriales; f__Flavobacteriaceae; g__Capnocytophaga; s__
MC	5	95713	AJ575728	k__Bacteria; p__Bacteroidetes; c__Sphingobacteriia; o__Sphingobacteriales; f__Flexibacteraceae; g__Arcicella; s__
MC	5	96628	AY239398	k__Bacteria; p__Bacteroidetes; c__Bacteroidia; o__Bacteroidales; f__Prevotellaceae; g__Prevotella; s__
MC	5	969496	HQ716380	k__Bacteria; p__Bacteroidetes; c__Bacteroidia; o__Bacteroidales; f__[Paraprevotellaceae]; g__[Prevotella]; s__
MC	5	972220	HQ857684	k__Bacteria; p__Bacteroidetes; c__Sphingobacteriia; o__Sphingobacteriales; f__Balneolaceae; g__Balneola; s__
MC	6	1010586	HQ857720	k__Bacteria; p__Bacteroidetes; c__Sphingobacteriia; o__Sphingobacteriales; f__Balneolaceae; g__Balneola; s__
MC	6	1021479	HQ857683	k__Bacteria; p__Bacteroidetes; c__Sphingobacteriia; o__Sphingobacteriales; f__Balneolaceae; g__KSA1; s__
MC	6	102245	AJ704543	k__Bacteria; p__Bacteroidetes; c__Flavobacteriia; o__Flavobacteriales; f__Flavobacteriaceae; g__Elizabethkingia; s__meningoseptica
MC	6	1037168	FM997582	k__Bacteria; p__Bacteroidetes; c__Bacteroidia; o__Bacteroidales; f__Porphyromonadaceae; g__Porphyromonas; s__
MC	6	105274	AF468417	k__Bacteria; p__Bacteroidetes; c__Flavobacteriia; o__Flavobacteriales; f__Flavobacteriaceae; g__Salegentibacter; s__
MC	6	106162	AB073575	k__Bacteria; p__Bacteroidetes; c__Flavobacteriia; o__Flavobacteriales; f__Flavobacteriaceae; g__Maribacter; s__
MC	6	107027	AY689225	k__Bacteria; p__Bacteroidetes; c__Bacteroidia; o__Bacteroidales; f__Prevotellaceae; g__Prevotella; s__intermedia
MC	6	108689	AY771714	k__Bacteria; p__Bacteroidetes; c__Flavobacteriia; o__Flavobacteriales; f__Flavobacteriaceae; g__Winogradskyella; s__thalassocola
MC	6	109369	AY838484	k__Bacteria; p__Bacteroidetes; c__Sphingobacteriia; o__Sphingobacteriales; f__Sphingobacteriaceae; g__Sphingobacterium; s__mizutaii
MC	6	1098258	FM997577	k__Bacteria; p__Bacteroidetes; c__Bacteroidia; o__Bacteroidales; f__[Paraprevotellaceae]; g__[Prevotella]; s__tannerae
MC	6	1106606	JF421164	k__Bacteria; p__Bacteroidetes; c__Sphingobacteriia; o__Sphingobacteriales; f__Balneolaceae; g__Balneola; s__
MC	6	1108069	HM124012	k__Bacteria; p__Bacteroidetes; c__Bacteroidia; o__Bacteroidales; f__[Paraprevotellaceae]; g__CF231; s__
MC	6	1108996	HM123888	k__Bacteria; p__Bacteroidetes; c__Bacteroidia; o__Bacteroidales; f__Prevotellaceae; g__Prevotella; s__copri
MC	6	1109017	GQ274077	k__Bacteria; p__Bacteroidetes; c__Flavobacteriia; o__Flavobacteriales; f__Flavobacteriaceae; g__Tenacibaculum; s__
MC	6	1113571	JF429265	k__Bacteria; p__Bacteroidetes; c__Sphingobacteriia; o__Sphingobacteriales; f__Flexibacteraceae; g__Arcicella; s__
MC	6	1115042	JF697487	k__Bacteria; p__Bacteroidetes; c__Sphingobacteriia; o__Sphingobacteriales; f__Flexibacteraceae; g__Arcicella; s__
MC	6	1118322	HQ671078	k__Bacteria; p__Bacteroidetes; c__Flavobacteriia; o__Flavobacteriales; f__Flavobacteriaceae; g__Myroides; s__odoratimimus
MC	6	1118406	FR853403	k__Bacteria; p__Bacteroidetes; c__Sphingobacteriia; o__Sphingobacteriales; f__Sphingobacteriaceae; g__Sphingobacterium; s__
MC	6	111973	AY871819	k__Bacteria; p__Bacteroidetes; c__Flavobacteriia; o__Flavobacteriales; f__Flavobacteriaceae; g__Riemerella; s__
MC	6	1120295	JF697402	k__Bacteria; p__Bacteroidetes; c__Sphingobacteriia; o__Sphingobacteriales; f__Flexibacteraceae; g__Arcicella; s__
MC	6	1123983	JN032955	k__Bacteria; p__Bacteroidetes; c__Bacteroidia; o__Bacteroidales; f__[Paraprevotellaceae]; g__[Prevotella]; s__
MC	6	1124276	HQ008052	k__Bacteria; p__Bacteroidetes; c__Flavobacteriia; o__Flavobacteriales; f__Flavobacteriaceae; g__Riemerella; s__
MC	6	1124393	JN559556	k__Bacteria; p__Bacteroidetes; c__Bacteroidia; o__Bacteroidales; f__[Paraprevotellaceae]; g__[Prevotella]; s__
MC	6	1130916	HQ242150	k__Bacteria; p__Bacteroidetes; c__Sphingobacteriia; o__Sphingobacteriales; f__Ekhidnaceae; g__NAC60-3; s__
MC	6	1134170	NR_043862	k__Bacteria; p__Bacteroidetes; c__Sphingobacteriia; o__Sphingobacteriales; f__Chitinophagaceae; g__Niabella; s__
MC	6	1138155	NR_042770	k__Bacteria; p__Bacteroidetes; c__Flavobacteriia; o__Flavobacteriales; f__Flavobacteriaceae; g__Formosa; s__
MC	6	1138291	NR_041537	k__Bacteria; p__Bacteroidetes; c__Sphingobacteriia; o__Sphingobacteriales; f__Saprospiraceae; g__Aureispira; s__
MC	6	122034	DQ004686	k__Bacteria; p__Bacteroidetes; c__Flavobacteriia; o__Flavobacteriales; f__Flavobacteriaceae; g__Polaribacter; s__
MC	6	134078	DQ097520	k__Bacteria; p__Bacteroidetes; c__Flavobacteriia; o__Flavobacteriales; f__Flavobacteriaceae; g__Maribacter; s__
MC	6	141044	AB240469	k__Bacteria; p__Bacteroidetes; c__Sphingobacteriia; o__Sphingobacteriales; f__Flammeovirgaceae; g__A4; s__
MC	6	141600	AY947950	k__Bacteria; p__Bacteroidetes; c__Flavobacteriia; o__Flavobacteriales; f__Flavobacteriaceae; g__Flavobacterium; s__
MC	6	141794	DQ298771	k__Bacteria; p__Bacteroidetes; c__Sphingobacteriia; o__Sphingobacteriales; f__Sphingobacteriaceae; g__Pedobacter; s__
MC	6	142158	DQ298759	k__Bacteria; p__Bacteroidetes; c__Flavobacteriia; o__Flavobacteriales; f__Flavobacteriaceae; g__Elizabethkingia; s__meningoseptica
MC	6	142966	AB241131	k__Bacteria; p__Bacteroidetes; c__Sphingobacteriia; o__Sphingobacteriales; f__Amoebophilaceae; g__Candidatus Cardinium; s__
MC	6	143441	DQ298756	k__Bacteria; p__Bacteroidetes; c__Flavobacteriia; o__Flavobacteriales; f__Flavobacteriaceae; g__Elizabethkingia; s__meningoseptica
MC	6	143662	DQ279359	k__Bacteria; p__Bacteroidetes; c__Flavobacteriia; o__Flavobacteriales; f__Flavobacteriaceae; g__Chryseobacterium; s__
MC	6	144165	DQ279363	k__Bacteria; p__Bacteroidetes; c__Sphingobacteriia; o__Sphingobacteriales; f__Chitinophagaceae; g__Chitinophaga; s__
MC	6	144359	DQ298755	k__Bacteria; p__Bacteroidetes; c__Flavobacteriia; o__Flavobacteriales; f__Flavobacteriaceae; g__Elizabethkingia; s__meningoseptica
MC	6	145015	AB241135	k__Bacteria; p__Bacteroidetes; c__Sphingobacteriia; o__Sphingobacteriales; f__Amoebophilaceae; g__Candidatus Cardinium; s__
MC	6	145358	AM177626	k__Bacteria; p__Bacteroidetes; c__Flavobacteriia; o__Flavobacteriales; f__Flavobacteriaceae; g__Flavobacterium; s__succinicans
MC	6	146895	AM177634	k__Bacteria; p__Bacteroidetes; c__Flavobacteriia; o__Flavobacteriales; f__Flavobacteriaceae; g__Flavobacterium; s__succinicans
MC	6	147086	DQ311648	k__Bacteria; p__Bacteroidetes; c__Flavobacteriia; o__Flavobacteriales; f__Flavobacteriaceae; g__Cellulophaga; s__lytica
MC	6	148521	AM180743	k__Bacteria; p__Bacteroidetes; c__Flavobacteriia; o__Flavobacteriales; f__Flavobacteriaceae; g__Maribacter; s__
MC	6	148858	DQ356492	k__Bacteria; p__Bacteroidetes; c__Flavobacteriia; o__Flavobacteriales; f__Flavobacteriaceae; g__Polaribacter; s__
MC	6	1512633	HQ802381	k__Bacteria; p__Bacteroidetes; c__Bacteroidia; o__Bacteroidales; f__Bacteroidaceae; g__Bacteroides; s__uniformis
MC	6	151355	NZ_AAOI01000007	k__Bacteria; p__Bacteroidetes; c__Flavobacteriia; o__Flavobacteriales; f__Flavobacteriaceae; g__Robiginitalea; s__
MC	6	152600	DQ346494	k__Bacteria; p__Bacteroidetes; c__Flavobacteriia; o__Flavobacteriales; f__Flavobacteriaceae; g__Wautersiella; s__
MC	6	153673	DQ346484	k__Bacteria; p__Bacteroidetes; c__Flavobacteriia; o__Flavobacteriales; f__Flavobacteriaceae; g__Wautersiella; s__
MC	6	155441	DQ365993	k__Bacteria; p__Bacteroidetes; c__Sphingobacteriia; o__Sphingobacteriales; f__Chitinophagaceae; g__Segetibacter; s__
MC	6	1604826	AB681015	k__Bacteria; p__Bacteroidetes; c__Sphingobacteriia; o__Sphingobacteriales; f__Flammeovirgaceae; g__Flammeovirga; s__
MC	6	164618	DQ680836	k__Bacteria; p__Bacteroidetes; c__Sphingobacteriia; o__Sphingobacteriales; f__Sphingobacteriaceae; g__Parapedobacter; s__
MC	6	166309	DQ673502	k__Bacteria; p__Bacteroidetes; c__Bacteroidia; o__Bacteroidales; f__Porphyromonadaceae; g__Paludibacter; s__
MC	6	166529	DQ905948	k__Bacteria; p__Bacteroidetes; c__Bacteroidia; o__Bacteroidales; f__[Paraprevotellaceae]; g__Paraprevotella; s__
MC	6	167734	DQ905894	k__Bacteria; p__Bacteroidetes; c__Bacteroidia; o__Bacteroidales; f__[Paraprevotellaceae]; g__Paraprevotella; s__
MC	6	168695	AB267724	k__Bacteria; p__Bacteroidetes; c__Sphingobacteriia; o__Sphingobacteriales; f__Chitinophagaceae; g__Chitinophaga; s__
MC	6	172404	AB267716	k__Bacteria; p__Bacteroidetes; c__Sphingobacteriia; o__Sphingobacteriales; f__Sphingobacteriaceae; g__Olivibacter; s__
MC	6	1763823	HQ780682	k__Bacteria; p__Bacteroidetes; c__Bacteroidia; o__Bacteroidales; f__Porphyromonadaceae; g__Parabacteroides; s__
MC	6	1768317	HQ634749	k__Bacteria; p__Bacteroidetes; c__Bacteroidia; o__Bacteroidales; f__Prevotellaceae; g__Prevotella; s__
MC	6	1849191	AB637414	k__Bacteria; p__Bacteroidetes; c__Sphingobacteriia; o__Sphingobacteriales; f__Flexibacteraceae; g__Hymenobacter; s__
MC	6	1885073	HQ821110	k__Bacteria; p__Bacteroidetes; c__Bacteroidia; o__Bacteroidales; f__Bacteroidaceae; g__Bacteroides; s__
MC	6	1937	L16495	k__Bacteria; p__Bacteroidetes; c__Bacteroidia; o__Bacteroidales; f__Porphyromonadaceae; g__Tannerella; s__forsythia
MC	6	198973	DQ995229	k__Bacteria; p__Bacteroidetes; c__Flavobacteriia; o__Flavobacteriales; f__Flavobacteriaceae; g__Riemerella; s__
MC	6	2055681	HQ780862	k__Bacteria; p__Bacteroidetes; c__Bacteroidia; o__Bacteroidales; f__[Odoribacteraceae]; g__Odoribacter; s__
MC	6	208994	EF401794	k__Bacteria; p__Bacteroidetes; c__Bacteroidia; o__Bacteroidales; f__[Odoribacteraceae]; g__Odoribacter; s__
MC	6	213571	EF400444	k__Bacteria; p__Bacteroidetes; c__Bacteroidia; o__Bacteroidales; f__Prevotellaceae; g__Prevotella; s__copri
MC	6	221734	EF516369	k__Bacteria; p__Bacteroidetes; c__Sphingobacteriia; o__Sphingobacteriales; f__Chitinophagaceae; g__Segetibacter; s__
MC	6	223631	AB275998	k__Bacteria; p__Bacteroidetes; c__Flavobacteriia; o__Flavobacteriales; f__Flavobacteriaceae; g__Flavobacterium; s__
MC	6	227650	EF572400	k__Bacteria; p__Bacteroidetes; c__Sphingobacteriia; o__Sphingobacteriales; f__Ekhidnaceae; g__NAC60-3; s__
MC	6	227860	EF520595	k__Bacteria; p__Bacteroidetes; c__Sphingobacteriia; o__Sphingobacteriales; f__Flexibacteraceae; g__Emticicia; s__
MC	6	2283771	JQ337022	k__Bacteria; p__Bacteroidetes; c__Flavobacteriia; o__Flavobacteriales; f__Flavobacteriaceae; g__Aequorivita; s__
MC	6	230518	EF574529	k__Bacteria; p__Bacteroidetes; c__Sphingobacteriia; o__Sphingobacteriales; f__Ekhidnaceae; g__NAC60-3; s__
MC	6	2313773	JX015999	k__Bacteria; p__Bacteroidetes; c__Flavobacteriia; o__Flavobacteriales; f__Flavobacteriaceae; g__Polaribacter; s__
MC	6	2347770	HQ769256	k__Bacteria; p__Bacteroidetes; c__Bacteroidia; o__Bacteroidales; f__Bacteroidaceae; g__Bacteroides; s__fragilis
MC	6	235926	EF102865	k__Bacteria; p__Bacteroidetes; c__Sphingobacteriia; o__Sphingobacteriales; f__Sphingobacteriaceae; g__Sphingobacterium; s__multivorum
MC	6	236937	EU128743	k__Bacteria; p__Bacteroidetes; c__Flavobacteriia; o__Flavobacteriales; f__Flavobacteriaceae; g__Elizabethkingia; s__meningoseptica
MC	6	238539	EF641576	k__Bacteria; p__Bacteroidetes; c__Flavobacteriia; o__Flavobacteriales; f__Flavobacteriaceae; g__Riemerella; s__
MC	6	2392960	HQ761223	k__Bacteria; p__Bacteroidetes; c__Bacteroidia; o__Bacteroidales; f__Porphyromonadaceae; g__Parabacteroides; s__
MC	6	239301	AM888188	k__Bacteria; p__Bacteroidetes; c__Flavobacteriia; o__Flavobacteriales; f__Flavobacteriaceae; g__Flavobacterium; s__succinicans
MC	6	2402	M62799	k__Bacteria; p__Bacteroidetes; c__Flavobacteriia; o__Flavobacteriales; f__Flavobacteriaceae; g__Zobellia; s__
MC	6	240421	EU283373	k__Bacteria; p__Bacteroidetes; c__Sphingobacteriia; o__Sphingobacteriales; f__Flexibacteraceae; g__Dyadobacter; s__
MC	6	2404795	AB682651	k__Bacteria; p__Bacteroidetes; c__Sphingobacteriia; o__Sphingobacteriales; f__Flexibacteraceae; g__Pontibacter; s__korlensis
MC	6	2411	M92279	k__Bacteria; p__Bacteroidetes; c__Flavobacteriia; o__Flavobacteriales; f__Flavobacteriaceae; g__Salegentibacter; s__
MC	6	2411424	AB681863	k__Bacteria; p__Bacteroidetes; c__Sphingobacteriia; o__Sphingobacteriales; f__Sphingobacteriaceae; g__Pedobacter; s__
MC	6	2417468	HQ762421	k__Bacteria; p__Bacteroidetes; c__Bacteroidia; o__Bacteroidales; f__Porphyromonadaceae; g__Parabacteroides; s__distasonis
MC	6	242073	DQ984628	k__Bacteria; p__Bacteroidetes; c__Sphingobacteriia; o__Sphingobacteriales; f__Chitinophagaceae; g__Flavisolibacter; s__
MC	6	2421	AF001365	k__Bacteria; p__Bacteroidetes; c__Flavobacteriia; o__Flavobacteriales; f__Flavobacteriaceae; g__Psychroflexus; s__torquis
MC	6	242618	EF641578	k__Bacteria; p__Bacteroidetes; c__Flavobacteriia; o__Flavobacteriales; f__Flavobacteriaceae; g__Riemerella; s__
MC	6	243644	DQ860041	k__Bacteria; p__Bacteroidetes; c__Flavobacteriia; o__Flavobacteriales; f__Flavobacteriaceae; g__Chryseobacterium; s__
MC	6	2451174	JQ617817	k__Bacteria; p__Bacteroidetes; c__Bacteroidia; o__Bacteroidales; f__Porphyromonadaceae; g__Dysgonomonas; s__
MC	6	2453163	ABCM01000016	k__Bacteria; p__Bacteroidetes; c__Sphingobacteriia; o__Sphingobacteriales; f__Sphingobacteriaceae; g__Pedobacter; s__
MC	6	248871	EU109732	k__Bacteria; p__Bacteroidetes; c__Flavobacteriia; o__Flavobacteriales; f__Flavobacteriaceae; g__Chryseobacterium; s__
MC	6	250267	EU016550	k__Bacteria; p__Bacteroidetes; c__Flavobacteriia; o__Flavobacteriales; f__Flavobacteriaceae; g__Riemerella; s__
MC	6	250463	EF686547	k__Bacteria; p__Bacteroidetes; c__Bacteroidia; o__Bacteroidales; f__[Paraprevotellaceae]; g__CF231; s__
MC	6	250944	DQ856545	k__Bacteria; p__Bacteroidetes; c__Flavobacteriia; o__Flavobacteriales; f__Flavobacteriaceae; g__Sejongia; s__
MC	6	251327	EU016551	k__Bacteria; p__Bacteroidetes; c__Flavobacteriia; o__Flavobacteriales; f__Flavobacteriaceae; g__Riemerella; s__
MC	6	253114	EU050902	k__Bacteria; p__Bacteroidetes; c__Flavobacteriia; o__Flavobacteriales; f__Flavobacteriaceae; g__Lutimonas; s__
MC	6	254569	EF536749	k__Bacteria; p__Bacteroidetes; c__Flavobacteriia; o__Flavobacteriales; f__Flavobacteriaceae; g__Arenibacter; s__
MC	6	2548887	AB681008	k__Bacteria; p__Bacteroidetes; c__Sphingobacteriia; o__Sphingobacteriales; f__Chitinophagaceae; g__Chitinophaga; s__
MC	6	257515	EU289090	k__Bacteria; p__Bacteroidetes; c__Bacteroidia; o__Bacteroidales; f__Porphyromonadaceae; g__Porphyromonas; s__
MC	6	2577	AB015263	k__Bacteria; p__Bacteroidetes; c__Sphingobacteriia; o__Sphingobacteriales; f__Ekhidnaceae; g__JTB248; s__
MC	6	2594456	AB681503	k__Bacteria; p__Bacteroidetes; c__Flavobacteriia; o__Flavobacteriales; f__Flavobacteriaceae; g__Zhouia; s__
MC	6	2605	Y18837	k__Bacteria; p__Bacteroidetes; c__Sphingobacteriia; o__Sphingobacteriales; f__Flexibacteraceae; g__Hymenobacter; s__
MC	6	2606383	JX015644	k__Bacteria; p__Bacteroidetes; c__Flavobacteriia; o__Flavobacteriales; f__Cryomorphaceae; g__Fluviicola; s__
MC	6	261751	EF426436	k__Bacteria; p__Bacteroidetes; c__Sphingobacteriia; o__Sphingobacteriales; f__Sphingobacteriaceae; g__Sphingobacterium; s__multivorum
MC	6	265466	EU155016	k__Bacteria; p__Bacteroidetes; c__Sphingobacteriia; o__Sphingobacteriales; f__Flexibacteraceae; g__Hymenobacter; s__
MC	6	270369	EU483665	k__Bacteria; p__Bacteroidetes; c__Sphingobacteriia; o__Sphingobacteriales; f__Sphingobacteriaceae; g__Sphingobacterium; s__multivorum
MC	6	2705163	JN713185	k__Bacteria; p__Bacteroidetes; c__Bacteroidia; o__Bacteroidales; f__Porphyromonadaceae; g__Tannerella; s__forsythia
MC	6	275604	EF426428	k__Bacteria; p__Bacteroidetes; c__Flavobacteriia; o__Flavobacteriales; f__Flavobacteriaceae; g__Elizabethkingia; s__meningoseptica
MC	6	2783639	HQ761765	k__Bacteria; p__Bacteroidetes; c__Bacteroidia; o__Bacteroidales; f__Porphyromonadaceae; g__Porphyromonas; s__
MC	6	278614	EF536746	k__Bacteria; p__Bacteroidetes; c__Flavobacteriia; o__Flavobacteriales; f__Flavobacteriaceae; g__Maribacter; s__
MC	6	278752	EU328052	k__Bacteria; p__Bacteroidetes; c__Sphingobacteriia; o__Sphingobacteriales; f__Balneolaceae; g__KSA1; s__
MC	6	278936	EU328009	k__Bacteria; p__Bacteroidetes; c__Sphingobacteriia; o__Sphingobacteriales; f__Ekhidnaceae; g__Fulvivirga; s__
MC	6	279286	EF536747	k__Bacteria; p__Bacteroidetes; c__Flavobacteriia; o__Flavobacteriales; f__Flavobacteriaceae; g__Maribacter; s__
MC	6	2868415	HQ753831	k__Bacteria; p__Bacteroidetes; c__Sphingobacteriia; o__Sphingobacteriales; f__Sphingobacteriaceae; g__Pedobacter; s__
MC	6	290568	EU472101	k__Bacteria; p__Bacteroidetes; c__Bacteroidia; o__Bacteroidales; f__p-2534-18B5; g__BE24; s__
MC	6	292931	EU708502	k__Bacteria; p__Bacteroidetes; c__Flavobacteriia; o__Flavobacteriales; f__Flavobacteriaceae; g__Kaistella; s__
MC	6	2999189	AB637412	k__Bacteria; p__Bacteroidetes; c__Sphingobacteriia; o__Sphingobacteriales; f__Flexibacteraceae; g__Hymenobacter; s__
MC	6	3041093	HQ807122	k__Bacteria; p__Bacteroidetes; c__Bacteroidia; o__Bacteroidales; f__Porphyromonadaceae; g__Porphyromonas; s__
MC	6	307759	FJ152987	k__Bacteria; p__Bacteroidetes; c__Sphingobacteriia; o__Sphingobacteriales; f__Balneolaceae; g__KSA1; s__
MC	6	308298	EU725598	k__Bacteria; p__Bacteroidetes; c__Flavobacteriia; o__Flavobacteriales; f__Flavobacteriaceae; g__Psychroflexus; s__
MC	6	310149	EU800849	k__Bacteria; p__Bacteroidetes; c__Sphingobacteriia; o__Sphingobacteriales; f__Flexibacteraceae; g__Arcicella; s__
MC	6	3105288	HQ761658	k__Bacteria; p__Bacteroidetes; c__Bacteroidia; o__Bacteroidales; f__[Paraprevotellaceae]; g__[Prevotella]; s__tannerae
MC	6	3117556	HQ785433	k__Bacteria; p__Bacteroidetes; c__Bacteroidia; o__Bacteroidales; f__[Odoribacteraceae]; g__Butyricimonas; s__
MC	6	315738	AB433335	k__Bacteria; p__Bacteroidetes; c__Sphingobacteriia; o__Sphingobacteriales; f__Ekhidnaceae; g__Fulvivirga; s__
MC	6	317388	EU000224	k__Bacteria; p__Bacteroidetes; c__Flavobacteriia; o__Flavobacteriales; f__Flavobacteriaceae; g__Olleya; s__
MC	6	319354	EU794245	k__Bacteria; p__Bacteroidetes; c__Bacteroidia; o__Bacteroidales; f__Bacteroidaceae; g__5-7N15; s__
MC	6	3222273	HQ769761	k__Bacteria; p__Bacteroidetes; c__Bacteroidia; o__Bacteroidales; f__Bacteroidaceae; g__Bacteroides; s__
MC	6	3228260	AB681051	k__Bacteria; p__Bacteroidetes; c__Sphingobacteriia; o__Sphingobacteriales; f__Chitinophagaceae; g__Chitinophaga; s__arvensicola
MC	6	323607	FJ264752	k__Bacteria; p__Bacteroidetes; c__Flavobacteriia; o__Flavobacteriales; f__Flavobacteriaceae; g__Winogradskyella; s__
MC	6	324054	FJ203041	k__Bacteria; p__Bacteroidetes; c__Sphingobacteriia; o__Sphingobacteriales; f__Amoebophilaceae; g__SGUS912; s__
MC	6	3308420	JQ800126	k__Bacteria; p__Bacteroidetes; c__Flavobacteriia; o__Flavobacteriales; f__Flavobacteriaceae; g__Polaribacter; s__
MC	6	3321654	JN236330	k__Bacteria; p__Bacteroidetes; c__Sphingobacteriia; o__Sphingobacteriales; f__Amoebophilaceae; g__Candidatus Cardinium; s__
MC	6	3321658	JN236334	k__Bacteria; p__Bacteroidetes; c__Sphingobacteriia; o__Sphingobacteriales; f__Amoebophilaceae; g__Candidatus Cardinium; s__
MC	6	333400	FJ167505	k__Bacteria; p__Bacteroidetes; c__Flavobacteriia; o__Flavobacteriales; f__Flavobacteriaceae; g__Kaistella; s__
MC	6	334770	FJ202245	k__Bacteria; p__Bacteroidetes; c__Sphingobacteriia; o__Sphingobacteriales; f__Flexibacteraceae; g__Microscilla; s__
MC	6	337280	FJ203638	k__Bacteria; p__Bacteroidetes; c__Sphingobacteriia; o__Sphingobacteriales; f__Amoebophilaceae; g__SGUS912; s__
MC	6	338270	FJ231136	k__Bacteria; p__Bacteroidetes; c__Flavobacteriia; o__Flavobacteriales; f__Flavobacteriaceae; g__Psychroflexus; s__
MC	6	3405213	HQ792423	k__Bacteria; p__Bacteroidetes; c__Bacteroidia; o__Bacteroidales; f__Bacteroidaceae; g__Bacteroides; s__caccae
MC	6	342674	EU773632	k__Bacteria; p__Bacteroidetes; c__Bacteroidia; o__Bacteroidales; f__[Paraprevotellaceae]; g__YRC22; s__
MC	6	343773	EU869385	k__Bacteria; p__Bacteroidetes; c__Sphingobacteriia; o__Sphingobacteriales; f__Rhodothermaceae; g__Salinibacter; s__
MC	6	344084	EU804729	k__Bacteria; p__Bacteroidetes; c__Sphingobacteriia; o__Sphingobacteriales; f__Ekhidnaceae; g__NAC60-3; s__
MC	6	3455543	HQ783282	k__Bacteria; p__Bacteroidetes; c__Bacteroidia; o__Bacteroidales; f__Porphyromonadaceae; g__Dysgonomonas; s__
MC	6	345925	EU369138	k__Bacteria; p__Bacteroidetes; c__Flavobacteriia; o__Flavobacteriales; f__Flavobacteriaceae; g__Arenibacter; s__
MC	6	3474876	HQ794134	k__Bacteria; p__Bacteroidetes; c__Bacteroidia; o__Bacteroidales; f__[Paraprevotellaceae]; g__[Prevotella]; s__tannerae
MC	6	347664	EU839357	k__Bacteria; p__Bacteroidetes; c__Flavobacteriia; o__Flavobacteriales; f__Flavobacteriaceae; g__Muricauda; s__
MC	6	3520198	AB637655	k__Bacteria; p__Bacteroidetes; c__Sphingobacteriia; o__Sphingobacteriales; f__Flexibacteraceae; g__Hymenobacter; s__
MC	6	352504	FJ152978	k__Bacteria; p__Bacteroidetes; c__Sphingobacteriia; o__Sphingobacteriales; f__Balneolaceae; g__KSA1; s__
MC	6	35404	AF217495	k__Bacteria; p__Bacteroidetes; c__Sphingobacteriia; o__Sphingobacteriales; f__Rhodothermaceae; g__Rhodothermus; s__
MC	6	3546582	HQ798041	k__Bacteria; p__Bacteroidetes; c__Bacteroidia; o__Bacteroidales; f__Bacteroidaceae; g__Bacteroides; s__fragilis
MC	6	3598678	AB696087	k__Bacteria; p__Bacteroidetes; c__Sphingobacteriia; o__Sphingobacteriales; f__Flexibacteraceae; g__Pontibacter; s__korlensis
MC	6	3670175	JQ898114	k__Bacteria; p__Bacteroidetes; c__Flavobacteriia; o__Flavobacteriales; f__Flavobacteriaceae; g__Arenibacter; s__
MC	6	3741115	AB681452	k__Bacteria; p__Bacteroidetes; c__Flavobacteriia; o__Flavobacteriales; f__Flavobacteriaceae; g__Olleya; s__
MC	6	3823559	HQ118801	k__Bacteria; p__Bacteroidetes; c__Sphingobacteriia; o__Sphingobacteriales; f__Chitinophagaceae; g__Flavisolibacter; s__
MC	6	3838133	HQ788671	k__Bacteria; p__Bacteroidetes; c__Bacteroidia; o__Bacteroidales; f__[Odoribacteraceae]; g__Butyricimonas; s__
MC	6	3861709	AB681907	k__Bacteria; p__Bacteroidetes; c__Flavobacteriia; o__Flavobacteriales; f__Flavobacteriaceae; g__Kaistella; s__
MC	6	3911817	HQ804049	k__Bacteria; p__Bacteroidetes; c__Bacteroidia; o__Bacteroidales; f__Bacteroidaceae; g__Bacteroides; s__fragilis
MC	6	4010104	HQ762365	k__Bacteria; p__Bacteroidetes; c__Bacteroidia; o__Bacteroidales; f__[Paraprevotellaceae]; g__[Prevotella]; s__tannerae
MC	6	4035905	AB637530	k__Bacteria; p__Bacteroidetes; c__Sphingobacteriia; o__Sphingobacteriales; f__Flexibacteraceae; g__Hymenobacter; s__
MC	6	4044063	AB696135	k__Bacteria; p__Bacteroidetes; c__Sphingobacteriia; o__Sphingobacteriales; f__Chitinophagaceae; g__Flavisolibacter; s__
MC	6	4170715	HQ763058	k__Bacteria; p__Bacteroidetes; c__Bacteroidia; o__Bacteroidales; f__Porphyromonadaceae; g__Parabacteroides; s__
MC	6	4244620	AB681462	k__Bacteria; p__Bacteroidetes; c__Sphingobacteriia; o__Sphingobacteriales; f__Sphingobacteriaceae; g__Pedobacter; s__
MC	6	4268504	HQ793866	k__Bacteria; p__Bacteroidetes; c__Bacteroidia; o__Bacteroidales; f__Bacteroidaceae; g__Bacteroides; s__
MC	6	4278383	HQ119873	k__Bacteria; p__Bacteroidetes; c__Flavobacteriia; o__Flavobacteriales; f__Flavobacteriaceae; g__Flavobacterium; s__
MC	6	434788	FJ879941	k__Bacteria; p__Bacteroidetes; c__Bacteroidia; o__Bacteroidales; f__Porphyromonadaceae; g__Parabacteroides; s__distasonis
MC	6	43899	AJ318144	k__Bacteria; p__Bacteroidetes; c__Flavobacteriia; o__Flavobacteriales; f__Flavobacteriaceae; g__Wautersiella; s__
MC	6	49167	AB053940	k__Bacteria; p__Bacteroidetes; c__Bacteroidia; o__Bacteroidales; f__Porphyromonadaceae; g__Tannerella; s__forsythia
MC	6	519622	GU444105	k__Bacteria; p__Bacteroidetes; c__Sphingobacteriia; o__Sphingobacteriales; f__Flexibacteraceae; g__Dyadobacter; s__
MC	6	52212	AF371906	k__Bacteria; p__Bacteroidetes; c__Bacteroidia; o__Bacteroidales; f__[Paraprevotellaceae]; g__Paraprevotella; s__
MC	6	52249	AY027803	k__Bacteria; p__Bacteroidetes; c__Flavobacteriia; o__Flavobacteriales; f__Flavobacteriaceae; g__Aequorivita; s__
MC	6	524355	GU451207	k__Bacteria; p__Bacteroidetes; c__Sphingobacteriia; o__Sphingobacteriales; f__Amoebophilaceae; g__Candidatus Cardinium; s__
MC	6	531386	FJ679685	k__Bacteria; p__Bacteroidetes; c__Bacteroidia; o__Bacteroidales; f__Prevotellaceae; g__Prevotella; s__copri
MC	6	544076	FJ948287	k__Bacteria; p__Bacteroidetes; c__Flavobacteriia; o__Flavobacteriales; f__Flavobacteriaceae; g__Chryseobacterium; s__
MC	6	544154	GU302785	k__Bacteria; p__Bacteroidetes; c__Bacteroidia; o__Bacteroidales; f__[Paraprevotellaceae]; g__YRC22; s__
MC	6	547999	FJ889654	k__Bacteria; p__Bacteroidetes; c__Flavobacteriia; o__Flavobacteriales; f__Flavobacteriaceae; g__Aequorivita; s__
MC	6	549174	GU302651	k__Bacteria; p__Bacteroidetes; c__Bacteroidia; o__Bacteroidales; f__Prevotellaceae; g__Prevotella; s__
MC	6	557419	GU303594	k__Bacteria; p__Bacteroidetes; c__Bacteroidia; o__Bacteroidales; f__[Paraprevotellaceae]; g__YRC22; s__
MC	6	557702	GQ867460	k__Bacteria; p__Bacteroidetes; c__Bacteroidia; o__Bacteroidales; f__[Paraprevotellaceae]; g__[Prevotella]; s__
MC	6	561099	GQ381279	k__Bacteria; p__Bacteroidetes; c__Flavobacteriia; o__Flavobacteriales; f__Flavobacteriaceae; g__Myroides; s__odoratimimus
MC	6	561190	GQ263308	k__Bacteria; p__Bacteroidetes; c__Sphingobacteriia; o__Sphingobacteriales; f__Balneolaceae; g__KSA1; s__
MC	6	563786	GQ263570	k__Bacteria; p__Bacteroidetes; c__Sphingobacteriia; o__Sphingobacteriales; f__Chitinophagaceae; g__Chitinophaga; s__
MC	6	569431	GQ263291	k__Bacteria; p__Bacteroidetes; c__Sphingobacteriia; o__Sphingobacteriales; f__Sphingobacteriaceae; g__Olivibacter; s__
MC	6	570641	FN433406	k__Bacteria; p__Bacteroidetes; c__Flavobacteriia; o__Flavobacteriales; f__Flavobacteriaceae; g__Polaribacter; s__
MC	6	570755	GQ389204	k__Bacteria; p__Bacteroidetes; c__Sphingobacteriia; o__Sphingobacteriales; f__Sphingobacteriaceae; g__Pedobacter; s__
MC	6	571070	GQ263910	k__Bacteria; p__Bacteroidetes; c__Sphingobacteriia; o__Sphingobacteriales; f__Chitinophagaceae; g__Chitinophaga; s__
MC	6	575380	GQ867375	k__Bacteria; p__Bacteroidetes; c__Bacteroidia; o__Bacteroidales; f__[Paraprevotellaceae]; g__[Prevotella]; s__
MC	6	578695	GU118798	k__Bacteria; p__Bacteroidetes; c__Sphingobacteriia; o__Sphingobacteriales; f__Amoebophilaceae; g__SGUS912; s__
MC	6	579933	GU253339	k__Bacteria; p__Bacteroidetes; c__Flavobacteriia; o__Flavobacteriales; f__Flavobacteriaceae; g__Myroides; s__odoratimimus
MC	6	581616	GU118761	k__Bacteria; p__Bacteroidetes; c__Sphingobacteriia; o__Sphingobacteriales; f__Amoebophilaceae; g__SGUS912; s__
MC	6	585447	GU227184	k__Bacteria; p__Bacteroidetes; c__Flavobacteriia; o__Flavobacteriales; f__Flavobacteriaceae; g__Capnocytophaga; s__ochracea
MC	6	585876	EU598815	k__Bacteria; p__Bacteroidetes; c__Flavobacteriia; o__Flavobacteriales; f__Flavobacteriaceae; g__Chryseobacterium; s__joostei
MC	6	587835	GU302923	k__Bacteria; p__Bacteroidetes; c__Bacteroidia; o__Bacteroidales; f__[Paraprevotellaceae]; g__CF231; s__
MC	6	592463	GQ263661	k__Bacteria; p__Bacteroidetes; c__Sphingobacteriia; o__Sphingobacteriales; f__Balneolaceae; g__KSA1; s__
MC	6	592908	FJ612178	k__Bacteria; p__Bacteroidetes; c__Sphingobacteriia; o__Sphingobacteriales; f__Flexibacteraceae; g__Arcicella; s__
MC	6	606557	FJ529959	k__Bacteria; p__Bacteroidetes; c__Flavobacteriia; o__Flavobacteriales; f__Flavobacteriaceae; g__Aequorivita; s__
MC	6	610222	NR_024736	k__Bacteria; p__Bacteroidetes; c__Flavobacteriia; o__Flavobacteriales; f__Flavobacteriaceae; g__Tenacibaculum; s__
MC	6	624363	HM142464	k__Bacteria; p__Bacteroidetes; c__Flavobacteriia; o__Flavobacteriales; f__Flavobacteriaceae; g__Mesonia; s__
MC	6	627050	FR684577	k__Bacteria; p__Bacteroidetes; c__Flavobacteriia; o__Flavobacteriales; f__Flavobacteriaceae; g__Sediminicola; s__
MC	6	642811	NR_025052	k__Bacteria; p__Bacteroidetes; c__Bacteroidia; o__Bacteroidales; f__Porphyromonadaceae; g__Porphyromonas; s__
MC	6	644348	AB572584	k__Bacteria; p__Bacteroidetes; c__Sphingobacteriia; o__Sphingobacteriales; f__Flammeovirgaceae; g__Persicobacter; s__
MC	6	649806	NR_025639	k__Bacteria; p__Bacteroidetes; c__Flavobacteriia; o__Flavobacteriales; f__Flavobacteriaceae; g__Aequorivita; s__
MC	6	650331	NR_025748	k__Bacteria; p__Bacteroidetes; c__Flavobacteriia; o__Flavobacteriales; f__Flavobacteriaceae; g__Maribacter; s__
MC	6	666453	HM129609	k__Bacteria; p__Bacteroidetes; c__Flavobacteriia; o__Flavobacteriales; f__Cryomorphaceae; g__Fluviicola; s__
MC	6	66760	AJ459411	k__Bacteria; p__Bacteroidetes; c__Sphingobacteriia; o__Sphingobacteriales; f__Sphingobacteriaceae; g__Sphingobacterium; s__
MC	6	668778	FN668193	k__Bacteria; p__Bacteroidetes; c__Flavobacteriia; o__Flavobacteriales; f__Cryomorphaceae; g__Fluviicola; s__
MC	6	672651	HM129258	k__Bacteria; p__Bacteroidetes; c__Sphingobacteriia; o__Sphingobacteriales; f__Flexibacteraceae; g__Arcicella; s__
MC	6	681970	FN668188	k__Bacteria; p__Bacteroidetes; c__Flavobacteriia; o__Flavobacteriales; f__Cryomorphaceae; g__Fluviicola; s__
MC	6	683305	AB547692	k__Bacteria; p__Bacteroidetes; c__Bacteroidia; o__Bacteroidales; f__Prevotellaceae; g__Prevotella; s__
MC	6	690742	HM126952	k__Bacteria; p__Bacteroidetes; c__Flavobacteriia; o__Flavobacteriales; f__Flavobacteriaceae; g__Psychroflexus; s__
MC	6	692799	AB522120	k__Bacteria; p__Bacteroidetes; c__Bacteroidia; o__Bacteroidales; f__Porphyromonadaceae; g__Dysgonomonas; s__gadei
MC	6	694241	AB443430	k__Bacteria; p__Bacteroidetes; c__Sphingobacteriia; o__Sphingobacteriales; f__Ekhidnaceae; g__Fulvivirga; s__
MC	6	70352	AF408308	k__Bacteria; p__Bacteroidetes; c__Sphingobacteriia; o__Sphingobacteriales; f__Flexibacteraceae; g__Hymenobacter; s__
MC	6	708957	AB506370	k__Bacteria; p__Bacteroidetes; c__Bacteroidia; o__Bacteroidales; f__[Paraprevotellaceae]; g__YRC22; s__
MC	6	709875	HM008268	k__Bacteria; p__Bacteroidetes; c__Flavobacteriia; o__Flavobacteriales; f__Flavobacteriaceae; g__Wautersiella; s__
MC	6	712742	FN436197	k__Bacteria; p__Bacteroidetes; c__Sphingobacteriia; o__Sphingobacteriales; f__Flexibacteraceae; g__Dyadobacter; s__
MC	6	71638	AF285871	k__Bacteria; p__Bacteroidetes; c__Bacteroidia; o__Bacteroidales; f__Porphyromonadaceae; g__Porphyromonas; s__
MC	6	723201	HM129579	k__Bacteria; p__Bacteroidetes; c__Flavobacteriia; o__Flavobacteriales; f__Cryomorphaceae; g__Fluviicola; s__
MC	6	723675	HM021524	k__Bacteria; p__Bacteroidetes; c__Bacteroidia; o__Bacteroidales; f__Prevotellaceae; g__Prevotella; s__
MC	6	726814	FR685331	k__Bacteria; p__Bacteroidetes; c__Flavobacteriia; o__Flavobacteriales; f__Flavobacteriaceae; g__Sediminicola; s__
MC	6	736769	FJ535185	k__Bacteria; p__Bacteroidetes; c__Flavobacteriia; o__Flavobacteriales; f__Flavobacteriaceae; g__Chryseobacterium; s__
MC	6	740458	HM129881	k__Bacteria; p__Bacteroidetes; c__Flavobacteriia; o__Flavobacteriales; f__Cryomorphaceae; g__Fluviicola; s__
MC	6	752404	FR685997	k__Bacteria; p__Bacteroidetes; c__Flavobacteriia; o__Flavobacteriales; f__Flavobacteriaceae; g__Sediminicola; s__
MC	6	766249	AB517144	k__Bacteria; p__Bacteroidetes; c__Flavobacteriia; o__Flavobacteriales; f__Flavobacteriaceae; g__Aquimarina; s__
MC	6	772169	HM129519	k__Bacteria; p__Bacteroidetes; c__Sphingobacteriia; o__Sphingobacteriales; f__Flexibacteraceae; g__Arcicella; s__
MC	6	781758	HM129468	k__Bacteria; p__Bacteroidetes; c__Sphingobacteriia; o__Sphingobacteriales; f__Flexibacteraceae; g__Arcicella; s__
MC	6	783545	NR_025804	k__Bacteria; p__Bacteroidetes; c__Flavobacteriia; o__Flavobacteriales; f__Flavobacteriaceae; g__Winogradskyella; s__thalassocola
MC	6	786713	FJ577260	k__Bacteria; p__Bacteroidetes; c__Flavobacteriia; o__Flavobacteriales; f__Flavobacteriaceae; g__Capnocytophaga; s__ochracea
MC	6	789237	FN811264	k__Bacteria; p__Bacteroidetes; c__Sphingobacteriia; o__Sphingobacteriales; f__Flexibacteraceae; g__Spirosoma; s__
MC	6	790285	HM128275	k__Bacteria; p__Bacteroidetes; c__Flavobacteriia; o__Flavobacteriales; f__Flavobacteriaceae; g__Psychroflexus; s__
MC	6	790478	HM129286	k__Bacteria; p__Bacteroidetes; c__Flavobacteriia; o__Flavobacteriales; f__Flavobacteriaceae; g__Flavobacterium; s__
MC	6	796285	AB462747	k__Bacteria; p__Bacteroidetes; c__Bacteroidia; o__Bacteroidales; f__Porphyromonadaceae; g__Candidatus Azobacteroides; s__
MC	6	79935	AF468414	k__Bacteria; p__Bacteroidetes; c__Flavobacteriia; o__Flavobacteriales; f__Flavobacteriaceae; g__Polaribacter; s__
MC	6	80973	AF468422	k__Bacteria; p__Bacteroidetes; c__Flavobacteriia; o__Flavobacteriales; f__Flavobacteriaceae; g__Arenibacter; s__
MC	6	813536	HM856578	k__Bacteria; p__Bacteroidetes; c__Flavobacteriia; o__Flavobacteriales; f__Cryomorphaceae; g__Fluviicola; s__
MC	6	814115	HQ225136	k__Bacteria; p__Bacteroidetes; c__Flavobacteriia; o__Flavobacteriales; f__Flavobacteriaceae; g__Flavobacterium; s__
MC	6	814937	HQ157676	k__Bacteria; p__Bacteroidetes; c__Sphingobacteriia; o__Sphingobacteriales; f__Rhodothermaceae; g__Salinibacter; s__
MC	6	822752	HQ327137	k__Bacteria; p__Bacteroidetes; c__Flavobacteriia; o__Flavobacteriales; f__Flavobacteriaceae; g__Flavobacterium; s__succinicans
MC	6	824601	GU201965	k__Bacteria; p__Bacteroidetes; c__Flavobacteriia; o__Flavobacteriales; f__Flavobacteriaceae; g__Tenacibaculum; s__
MC	6	830349	AB533957	k__Bacteria; p__Bacteroidetes; c__Sphingobacteriia; o__Sphingobacteriales; f__Rhodothermaceae; g__Salinibacter; s__
MC	6	830629	AB533845	k__Bacteria; p__Bacteroidetes; c__Sphingobacteriia; o__Sphingobacteriales; f__Rhodothermaceae; g__Salinibacter; s__
MC	6	831424	AB533910	k__Bacteria; p__Bacteroidetes; c__Sphingobacteriia; o__Sphingobacteriales; f__Rhodothermaceae; g__Salinibacter; s__
MC	6	832412	HQ396970	k__Bacteria; p__Bacteroidetes; c__Flavobacteriia; o__Flavobacteriales; f__Flavobacteriaceae; g__Gramella; s__
MC	6	83637	AY274840	k__Bacteria; p__Bacteroidetes; c__Flavobacteriia; o__Flavobacteriales; f__Flavobacteriaceae; g__Ulvibacter; s__
MC	6	844665	HQ425214	k__Bacteria; p__Bacteroidetes; c__Sphingobacteriia; o__Sphingobacteriales; f__Rhodothermaceae; g__Salinibacter; s__
MC	6	848120	HQ674882	k__Bacteria; p__Bacteroidetes; c__Sphingobacteriia; o__Sphingobacteriales; f__Chitinophagaceae; g__Flavisolibacter; s__
MC	6	850274	HQ674880	k__Bacteria; p__Bacteroidetes; c__Sphingobacteriia; o__Sphingobacteriales; f__Chitinophagaceae; g__Flavisolibacter; s__
MC	6	919351	FM996448	k__Bacteria; p__Bacteroidetes; c__Bacteroidia; o__Bacteroidales; f__Prevotellaceae; g__Prevotella; s__melaninogenica
MC	6	95052	AJ583425	k__Bacteria; p__Bacteroidetes; c__Sphingobacteriia; o__Sphingobacteriales; f__Sphingobacteriaceae; g__Pedobacter; s__cryoconitis
MC	6	951464	HQ716661	k__Bacteria; p__Bacteroidetes; c__Flavobacteriia; o__Flavobacteriales; f__Flavobacteriaceae; g__Wautersiella; s__falsenii
MC	6	970961	HQ857629	k__Bacteria; p__Bacteroidetes; c__Sphingobacteriia; o__Sphingobacteriales; f__Rhodothermaceae; g__Salisaeta; s__
MC	6	987790	HQ454038	k__Bacteria; p__Bacteroidetes; c__Flavobacteriia; o__Flavobacteriales; f__Flavobacteriaceae; g__Capnocytophaga; s__ochracea
MC	7	101937	AJ704541	k__Bacteria; p__Bacteroidetes; c__Flavobacteriia; o__Flavobacteriales; f__Flavobacteriaceae; g__Elizabethkingia; s__meningoseptica
MC	7	103876	AB185524	k__Bacteria; p__Bacteroidetes; c__Bacteroidia; o__Bacteroidales; f__[Paraprevotellaceae]; g__CF231; s__
MC	7	105141	AY753911	k__Bacteria; p__Bacteroidetes; c__Flavobacteriia; o__Flavobacteriales; f__Flavobacteriaceae; g__Gramella; s__
MC	7	106228	AY661694	k__Bacteria; p__Bacteroidetes; c__Flavobacteriia; o__Flavobacteriales; f__Flavobacteriaceae; g__Tenacibaculum; s__
MC	7	106869	AY608409	k__Bacteria; p__Bacteroidetes; c__Flavobacteriia; o__Flavobacteriales; f__Flavobacteriaceae; g__Gramella; s__
MC	7	107619	AY689229	k__Bacteria; p__Bacteroidetes; c__Bacteroidia; o__Bacteroidales; f__Prevotellaceae; g__Prevotella; s__nigrescens
MC	7	109043	AY794073	k__Bacteria; p__Bacteroidetes; c__Flavobacteriia; o__Flavobacteriales; f__Flavobacteriaceae; g__Sediminicola; s__
MC	7	110432	AB182553	k__Bacteria; p__Bacteroidetes; c__Flavobacteriia; o__Flavobacteriales; f__Flavobacteriaceae; g__Arenibacter; s__
MC	7	1104750	JF421170	k__Bacteria; p__Bacteroidetes; c__Flavobacteriia; o__Flavobacteriales; f__Flavobacteriaceae; g__Gramella; s__
MC	7	1105832	JF449943	k__Bacteria; p__Bacteroidetes; c__Sphingobacteriia; o__Sphingobacteriales; f__Flammeovirgaceae; g__A4; s__
MC	7	110782	AJ853585	k__Bacteria; p__Bacteroidetes; c__Flavobacteriia; o__Flavobacteriales; f__Flavobacteriaceae; g__Aequorivita; s__
MC	7	1109983	JF421169	k__Bacteria; p__Bacteroidetes; c__Flavobacteriia; o__Flavobacteriales; f__Flavobacteriaceae; g__Salegentibacter; s__
MC	7	1115401	HM184949	k__Bacteria; p__Bacteroidetes; c__Flavobacteriia; o__Flavobacteriales; f__Flavobacteriaceae; g__Chryseobacterium; s__
MC	7	1116703	JF697398	k__Bacteria; p__Bacteroidetes; c__Sphingobacteriia; o__Sphingobacteriales; f__Flexibacteraceae; g__Arcicella; s__
MC	7	1123983	JN032955	k__Bacteria; p__Bacteroidetes; c__Bacteroidia; o__Bacteroidales; f__[Paraprevotellaceae]; g__[Prevotella]; s__
MC	7	1129389	NR_040909	k__Bacteria; p__Bacteroidetes; c__Sphingobacteriia; o__Sphingobacteriales; f__Chitinophagaceae; g__Chitinophaga; s__
MC	7	1132047	JN178461	k__Bacteria; p__Bacteroidetes; c__Sphingobacteriia; o__Sphingobacteriales; f__Balneolaceae; g__KSA1; s__
MC	7	1136390	JN559521	k__Bacteria; p__Bacteroidetes; c__Bacteroidia; o__Bacteroidales; f__[Paraprevotellaceae]; g__[Prevotella]; s__
MC	7	1138370	NR_040917	k__Bacteria; p__Bacteroidetes; c__Sphingobacteriia; o__Sphingobacteriales; f__Chitinophagaceae; g__Chitinophaga; s__
MC	7	114195	AY913287	k__Bacteria; p__Bacteroidetes; c__Flavobacteriia; o__Flavobacteriales; f__Flavobacteriaceae; g__Gillisia; s__
MC	7	131231	DQ005506	k__Bacteria; p__Bacteroidetes; c__Flavobacteriia; o__Flavobacteriales; f__Flavobacteriaceae; g__Flavobacterium; s__columnare
MC	7	137491	AC149043	k__Bacteria; p__Bacteroidetes; c__Sphingobacteriia; o__Sphingobacteriales; f__Flexibacteraceae; g__Pontibacter; s__korlensis
MC	7	138288	DQ129649	k__Bacteria; p__Bacteroidetes; c__Sphingobacteriia; o__Sphingobacteriales; f__Chitinophagaceae; g__Flavisolibacter; s__
MC	7	138295	DQ129648	k__Bacteria; p__Bacteroidetes; c__Sphingobacteriia; o__Sphingobacteriales; f__Chitinophagaceae; g__Flavisolibacter; s__
MC	7	141600	AY947950	k__Bacteria; p__Bacteroidetes; c__Flavobacteriia; o__Flavobacteriales; f__Flavobacteriaceae; g__Flavobacterium; s__
MC	7	142158	DQ298759	k__Bacteria; p__Bacteroidetes; c__Flavobacteriia; o__Flavobacteriales; f__Flavobacteriaceae; g__Elizabethkingia; s__meningoseptica
MC	7	142782	AY947919	k__Bacteria; p__Bacteroidetes; c__Flavobacteriia; o__Flavobacteriales; f__Cryomorphaceae; g__Fluviicola; s__
MC	7	143891	DQ264471	k__Bacteria; p__Bacteroidetes; c__Flavobacteriia; o__Flavobacteriales; f__Flavobacteriaceae; g__Flavobacterium; s__
MC	7	144413	AY771779	k__Bacteria; p__Bacteroidetes; c__Flavobacteriia; o__Flavobacteriales; f__Flavobacteriaceae; g__Polaribacter; s__
MC	7	144531	DQ279366	k__Bacteria; p__Bacteroidetes; c__Sphingobacteriia; o__Sphingobacteriales; f__Sphingobacteriaceae; g__Pedobacter; s__
MC	7	147686	DQ355172	k__Bacteria; p__Bacteroidetes; c__Bacteroidia; o__Bacteroidales; f__Rikenellaceae; g__PW3; s__
MC	7	149952	DQ146984	k__Bacteria; p__Bacteroidetes; c__Flavobacteriia; o__Flavobacteriales; f__Flavobacteriaceae; g__Tenacibaculum; s__
MC	7	149954	DQ357762	k__Bacteria; p__Bacteroidetes; c__Flavobacteriia; o__Flavobacteriales; f__Flavobacteriaceae; g__Cellulophaga; s__
MC	7	153568	DQ395008	k__Bacteria; p__Bacteroidetes; c__Flavobacteriia; o__Flavobacteriales; f__Flavobacteriaceae; g__Robiginitalea; s__
MC	7	156613	NZ_AAPR01000008	k__Bacteria; p__Bacteroidetes; c__Flavobacteriia; o__Flavobacteriales; f__Flavobacteriaceae; g__Psychroflexus; s__torquis
MC	7	161376	DQ530079	k__Bacteria; p__Bacteroidetes; c__Flavobacteriia; o__Flavobacteriales; f__Flavobacteriaceae; g__Chryseobacterium; s__joostei
MC	7	1629823	HQ785848	k__Bacteria; p__Bacteroidetes; c__Bacteroidia; o__Bacteroidales; f__[Odoribacteraceae]; g__Odoribacter; s__
MC	7	166033	DQ889876	k__Bacteria; p__Bacteroidetes; c__Sphingobacteriia; o__Sphingobacteriales; f__Ekhidnaceae; g__JTB248; s__
MC	7	166695	DQ822525	k__Bacteria; p__Bacteroidetes; c__Flavobacteriia; o__Flavobacteriales; f__Flavobacteriaceae; g__Cellulophaga; s__lytica
MC	7	166923	AB270585	k__Bacteria; p__Bacteroidetes; c__Flavobacteriia; o__Flavobacteriales; f__Flavobacteriaceae; g__Robiginitalea; s__
MC	7	167206	DQ012356	k__Bacteria; p__Bacteroidetes; c__Flavobacteriia; o__Flavobacteriales; f__Flavobacteriaceae; g__Capnocytophaga; s__
MC	7	168695	AB267724	k__Bacteria; p__Bacteroidetes; c__Sphingobacteriia; o__Sphingobacteriales; f__Chitinophagaceae; g__Chitinophaga; s__
MC	7	172295	AM238689	k__Bacteria; p__Bacteroidetes; c__Flavobacteriia; o__Flavobacteriales; f__Flavobacteriaceae; g__Wautersiella; s__falsenii
MC	7	1749308	AB681148	k__Bacteria; p__Bacteroidetes; c__Flavobacteriia; o__Flavobacteriales; f__Flavobacteriaceae; g__Salegentibacter; s__
MC	7	1773285	JN535551	k__Bacteria; p__Bacteroidetes; c__Flavobacteriia; o__Flavobacteriales; f__Flavobacteriaceae; g__Robiginitalea; s__
MC	7	1817598	HQ763041	k__Bacteria; p__Bacteroidetes; c__Bacteroidia; o__Bacteroidales; f__Prevotellaceae; g__Prevotella; s__copri
MC	7	182698	DQ993339	k__Bacteria; p__Bacteroidetes; c__Flavobacteriia; o__Flavobacteriales; f__Flavobacteriaceae; g__Zunongwangia; s__profunda
MC	7	183949	DQ993340	k__Bacteria; p__Bacteroidetes; c__Flavobacteriia; o__Flavobacteriales; f__Flavobacteriaceae; g__Zunongwangia; s__profunda
MC	7	1884504	JQ724349	k__Bacteria; p__Bacteroidetes; c__Flavobacteriia; o__Flavobacteriales; f__Flavobacteriaceae; g__Kaistella; s__
MC	7	190634	DQ995230	k__Bacteria; p__Bacteroidetes; c__Flavobacteriia; o__Flavobacteriales; f__Flavobacteriaceae; g__Riemerella; s__
MC	7	1912093	AB637534	k__Bacteria; p__Bacteroidetes; c__Sphingobacteriia; o__Sphingobacteriales; f__Flexibacteraceae; g__Hymenobacter; s__
MC	7	1912099	AB637540	k__Bacteria; p__Bacteroidetes; c__Sphingobacteriia; o__Sphingobacteriales; f__Flexibacteraceae; g__Hymenobacter; s__
MC	7	1915229	JN591937	k__Bacteria; p__Bacteroidetes; c__Flavobacteriia; o__Flavobacteriales; f__Cryomorphaceae; g__Fluviicola; s__
MC	7	1933455	AB637440	k__Bacteria; p__Bacteroidetes; c__Sphingobacteriia; o__Sphingobacteriales; f__Flexibacteraceae; g__Hymenobacter; s__
MC	7	1936254	JQ083963	k__Bacteria; p__Bacteroidetes; c__Bacteroidia; o__Bacteroidales; f__[Paraprevotellaceae]; g__Paraprevotella; s__
MC	7	193890	DQ995226	k__Bacteria; p__Bacteroidetes; c__Flavobacteriia; o__Flavobacteriales; f__Flavobacteriaceae; g__Riemerella; s__
MC	7	194989	EF095715	k__Bacteria; p__Bacteroidetes; c__Sphingobacteriia; o__Sphingobacteriales; f__Rhodothermaceae; g__Rhodothermus; s__
MC	7	1974546	HQ792739	k__Bacteria; p__Bacteroidetes; c__Bacteroidia; o__Bacteroidales; f__[Paraprevotellaceae]; g__[Prevotella]; s__
MC	7	200256	EF204450	k__Bacteria; p__Bacteroidetes; c__Flavobacteriia; o__Flavobacteriales; f__Flavobacteriaceae; g__Haloanella; s__
MC	7	2068329	JN680880	k__Bacteria; p__Bacteroidetes; c__Sphingobacteriia; o__Sphingobacteriales; f__Chitinophagaceae; g__Chitinophaga; s__
MC	7	207247	EF459523	k__Bacteria; p__Bacteroidetes; c__Sphingobacteriia; o__Sphingobacteriales; f__Sphingobacteriaceae; g__Pedobacter; s__
MC	7	208050	AM491368	k__Bacteria; p__Bacteroidetes; c__Sphingobacteriia; o__Sphingobacteriales; f__Sphingobacteriaceae; g__Pedobacter; s__
MC	7	208388	AM423081	k__Bacteria; p__Bacteroidetes; c__Flavobacteriia; o__Flavobacteriales; f__Flavobacteriaceae; g__Chryseobacterium; s__
MC	7	210082	EF403547	k__Bacteria; p__Bacteroidetes; c__Bacteroidia; o__Bacteroidales; f__Bacteroidaceae; g__Bacteroides; s__plebeius
MC	7	213301	EF401539	k__Bacteria; p__Bacteroidetes; c__Bacteroidia; o__Bacteroidales; f__Porphyromonadaceae; g__Parabacteroides; s__distasonis
MC	7	220582	EF462377	k__Bacteria; p__Bacteroidetes; c__Sphingobacteriia; o__Sphingobacteriales; f__Chitinophagaceae; g__Chitinophaga; s__
MC	7	221734	EF516369	k__Bacteria; p__Bacteroidetes; c__Sphingobacteriia; o__Sphingobacteriales; f__Chitinophagaceae; g__Segetibacter; s__
MC	7	223475	AB301614	k__Bacteria; p__Bacteroidetes; c__Sphingobacteriia; o__Sphingobacteriales; f__Saprospiraceae; g__Lewinella; s__cohaerens
MC	7	2235	Z35664	k__Bacteria; p__Bacteroidetes; c__Flavobacteriia; o__Flavobacteriales; f__Blattabacteriaceae; g__Blattabacterium; s__
MC	7	22635	AB053946	k__Bacteria; p__Bacteroidetes; c__Bacteroidia; o__Bacteroidales; f__Porphyromonadaceae; g__Tannerella; s__forsythia
MC	7	2309802	HQ775081	k__Bacteria; p__Bacteroidetes; c__Bacteroidia; o__Bacteroidales; f__Porphyromonadaceae; g__Parabacteroides; s__distasonis
MC	7	2313595	HQ795375	k__Bacteria; p__Bacteroidetes; c__Bacteroidia; o__Bacteroidales; f__Bacteroidaceae; g__Bacteroides; s__
MC	7	231655	EF605104	k__Bacteria; p__Bacteroidetes; c__Bacteroidia; o__Bacteroidales; f__Porphyromonadaceae; g__Parabacteroides; s__
MC	7	232437	EF572760	k__Bacteria; p__Bacteroidetes; c__Sphingobacteriia; o__Sphingobacteriales; f__Ekhidnaceae; g__NAC60-3; s__
MC	7	2340309	HQ795365	k__Bacteria; p__Bacteroidetes; c__Bacteroidia; o__Bacteroidales; f__Porphyromonadaceae; g__Parabacteroides; s__distasonis
MC	7	234116	EF573083	k__Bacteria; p__Bacteroidetes; c__Sphingobacteriia; o__Sphingobacteriales; f__Ekhidnaceae; g__NAC60-3; s__
MC	7	2342642	HQ791773	k__Bacteria; p__Bacteroidetes; c__Bacteroidia; o__Bacteroidales; f__[Odoribacteraceae]; g__Odoribacter; s__
MC	7	2357378	JQ684519	k__Bacteria; p__Bacteroidetes; c__Sphingobacteriia; o__Sphingobacteriales; f__Chitinophagaceae; g__Segetibacter; s__
MC	7	236066	EF667904	k__Bacteria; p__Bacteroidetes; c__Sphingobacteriia; o__Sphingobacteriales; f__Flexibacteraceae; g__Emticicia; s__
MC	7	236631	EF641567	k__Bacteria; p__Bacteroidetes; c__Flavobacteriia; o__Flavobacteriales; f__Flavobacteriaceae; g__Riemerella; s__
MC	7	237373	EF632720	k__Bacteria; p__Bacteroidetes; c__Sphingobacteriia; o__Sphingobacteriales; f__Balneolaceae; g__KSA1; s__
MC	7	242712	EU331413	k__Bacteria; p__Bacteroidetes; c__Flavobacteriia; o__Flavobacteriales; f__Flavobacteriaceae; g__Myroides; s__odoratimimus
MC	7	243469	AM408791	k__Bacteria; p__Bacteroidetes; c__Sphingobacteriia; o__Sphingobacteriales; f__Amoebophilaceae; g__Candidatus Amoebophilus; s__
MC	7	2444	U62916	k__Bacteria; p__Bacteroidetes; c__Flavobacteriia; o__Flavobacteriales; f__Flavobacteriaceae; g__Gelidibacter; s__algens
MC	7	2446	U62912	k__Bacteria; p__Bacteroidetes; c__Flavobacteriia; o__Flavobacteriales; f__Flavobacteriaceae; g__Psychroserpens; s__
MC	7	247976	AM420141	k__Bacteria; p__Bacteroidetes; c__Bacteroidia; o__Bacteroidales; f__Porphyromonadaceae; g__Tannerella; s__
MC	7	247988	EU015107	k__Bacteria; p__Bacteroidetes; c__Sphingobacteriia; o__Sphingobacteriales; f__Flammeovirgaceae; g__A4; s__
MC	7	24934	AF203475	k__Bacteria; p__Bacteroidetes; c__Flavobacteriia; o__Flavobacteriales; f__Flavobacteriaceae; g__Leeuwenhoekiella; s__marinoflava
MC	7	249399	EU289460	k__Bacteria; p__Bacteroidetes; c__Sphingobacteriia; o__Sphingobacteriales; f__Flexibacteraceae; g__Spirosoma; s__
MC	7	254492	AM420230	k__Bacteria; p__Bacteroidetes; c__Bacteroidia; o__Bacteroidales; f__Porphyromonadaceae; g__Tannerella; s__
MC	7	2585	AB001518	k__Bacteria; p__Bacteroidetes; c__Sphingobacteriia; o__Sphingobacteriales; f__Amoebophilaceae; g__Candidatus Cardinium; s__
MC	7	259026	EU371935	k__Bacteria; p__Bacteroidetes; c__Sphingobacteriia; o__Sphingobacteriales; f__Saprospiraceae; g__Lewinella; s__persicus
MC	7	2595220	HQ769882	k__Bacteria; p__Bacteroidetes; c__Bacteroidia; o__Bacteroidales; f__[Odoribacteraceae]; g__Odoribacter; s__
MC	7	259959	EU531928	k__Bacteria; p__Bacteroidetes; c__Bacteroidia; o__Bacteroidales; f__[Paraprevotellaceae]; g__[Prevotella]; s__
MC	7	2646	AJ242999	k__Bacteria; p__Bacteroidetes; c__Sphingobacteriia; o__Sphingobacteriales; f__Rhodothermaceae; g__Salinibacter; s__
MC	7	265907	EU381814	k__Bacteria; p__Bacteroidetes; c__Bacteroidia; o__Bacteroidales; f__Prevotellaceae; g__Prevotella; s__
MC	7	2701882	AB637551	k__Bacteria; p__Bacteroidetes; c__Sphingobacteriia; o__Sphingobacteriales; f__Flexibacteraceae; g__Hymenobacter; s__
MC	7	271550	EF471629	k__Bacteria; p__Bacteroidetes; c__Flavobacteriia; o__Flavobacteriales; f__Cryomorphaceae; g__Fluviicola; s__
MC	7	274966	EU652070	k__Bacteria; p__Bacteroidetes; c__Sphingobacteriia; o__Sphingobacteriales; f__Rhodothermaceae; g__Rhodothermus; s__
MC	7	277351	EU581702	k__Bacteria; p__Bacteroidetes; c__Flavobacteriia; o__Flavobacteriales; f__Flavobacteriaceae; g__Psychroserpens; s__
MC	7	278607	EU328028	k__Bacteria; p__Bacteroidetes; c__Sphingobacteriia; o__Sphingobacteriales; f__Balneolaceae; g__Balneola; s__
MC	7	278678	EU328034	k__Bacteria; p__Bacteroidetes; c__Sphingobacteriia; o__Sphingobacteriales; f__Balneolaceae; g__KSA1; s__
MC	7	279006	AM990790	k__Bacteria; p__Bacteroidetes; c__Flavobacteriia; o__Flavobacteriales; f__Flavobacteriaceae; g__Olleya; s__
MC	7	27936	AF323501	k__Bacteria; p__Bacteroidetes; c__Sphingobacteriia; o__Sphingobacteriales; f__Rhodothermaceae; g__Salinibacter; s__
MC	7	2836753	FN649412	k__Bacteria; p__Bacteroidetes; c__Bacteroidia; o__Bacteroidales; f__Porphyromonadaceae; g__Candidatus Azobacteroides; s__
MC	7	2929404	AB680762	k__Bacteria; p__Bacteroidetes; c__Sphingobacteriia; o__Sphingobacteriales; f__Chitinophagaceae; g__Chitinophaga; s__
MC	7	293250	EU697080	k__Bacteria; p__Bacteroidetes; c__Sphingobacteriia; o__Sphingobacteriales; f__Ekhidnaceae; g__Roseivirga; s__
MC	7	297501	EU471948	k__Bacteria; p__Bacteroidetes; c__Bacteroidia; o__Bacteroidales; f__p-2534-18B5; g__BE24; s__
MC	7	304113	FJ269082	k__Bacteria; p__Bacteroidetes; c__Bacteroidia; o__Bacteroidales; f__Bacteroidaceae; g__Bacteroides; s__
MC	7	3076432	AB680774	k__Bacteria; p__Bacteroidetes; c__Sphingobacteriia; o__Sphingobacteriales; f__Flexibacteraceae; g__Runella; s__
MC	7	308298	EU725598	k__Bacteria; p__Bacteroidetes; c__Flavobacteriia; o__Flavobacteriales; f__Flavobacteriaceae; g__Psychroflexus; s__
MC	7	3084282	HQ761654	k__Bacteria; p__Bacteroidetes; c__Bacteroidia; o__Bacteroidales; f__Porphyromonadaceae; g__Porphyromonas; s__
MC	7	312668	EU440997	k__Bacteria; p__Bacteroidetes; c__Flavobacteriia; o__Flavobacteriales; f__Flavobacteriaceae; g__Muricauda; s__
MC	7	313311	EU804968	k__Bacteria; p__Bacteroidetes; c__Sphingobacteriia; o__Sphingobacteriales; f__Ekhidnaceae; g__NAC60-3; s__
MC	7	3147036	AB680829	k__Bacteria; p__Bacteroidetes; c__Sphingobacteriia; o__Sphingobacteriales; f__Sphingobacteriaceae; g__Sphingobacterium; s__faecium
MC	7	315560	EU735632	k__Bacteria; p__Bacteroidetes; c__Flavobacteriia; o__Flavobacteriales; f__Flavobacteriaceae; g__Gillisia; s__
MC	7	319886	FJ202249	k__Bacteria; p__Bacteroidetes; c__Sphingobacteriia; o__Sphingobacteriales; f__Flexibacteraceae; g__Microscilla; s__
MC	7	322414	EU823302	k__Bacteria; p__Bacteroidetes; c__Flavobacteriia; o__Flavobacteriales; f__Flavobacteriaceae; g__Leeuwenhoekiella; s__marinoflava
MC	7	322808	AM982793	k__Bacteria; p__Bacteroidetes; c__Flavobacteriia; o__Flavobacteriales; f__Flavobacteriaceae; g__Haloanella; s__
MC	7	328745	EU884958	k__Bacteria; p__Bacteroidetes; c__Bacteroidia; o__Bacteroidales; f__Rikenellaceae; g__AF12; s__
MC	7	3299917	HQ769454	k__Bacteria; p__Bacteroidetes; c__Bacteroidia; o__Bacteroidales; f__[Odoribacteraceae]; g__Odoribacter; s__
MC	7	330762	EU794092	k__Bacteria; p__Bacteroidetes; c__Bacteroidia; o__Bacteroidales; f__Porphyromonadaceae; g__Paludibacter; s__
MC	7	331022	EU734988	k__Bacteria; p__Bacteroidetes; c__Flavobacteriia; o__Flavobacteriales; f__Flavobacteriaceae; g__Lutimonas; s__
MC	7	331787	FJ203590	k__Bacteria; p__Bacteroidetes; c__Sphingobacteriia; o__Sphingobacteriales; f__Amoebophilaceae; g__SGUS912; s__
MC	7	3320489	JQ861317	k__Bacteria; p__Bacteroidetes; c__Sphingobacteriia; o__Sphingobacteriales; f__Chitinophagaceae; g__Flavisolibacter; s__
MC	7	3321661	JN236337	k__Bacteria; p__Bacteroidetes; c__Sphingobacteriia; o__Sphingobacteriales; f__Amoebophilaceae; g__Candidatus Cardinium; s__
MC	7	334587	FJ230910	k__Bacteria; p__Bacteroidetes; c__Sphingobacteriia; o__Sphingobacteriales; f__Flammeovirgaceae; g__A4; s__
MC	7	336236	FJ004994	k__Bacteria; p__Bacteroidetes; c__Sphingobacteriia; o__Sphingobacteriales; f__Flexibacteraceae; g__Pontibacter; s__korlensis
MC	7	340088	FJ203117	k__Bacteria; p__Bacteroidetes; c__Sphingobacteriia; o__Sphingobacteriales; f__Amoebophilaceae; g__SGUS912; s__
MC	7	340708	FJ203195	k__Bacteria; p__Bacteroidetes; c__Sphingobacteriia; o__Sphingobacteriales; f__Ekhidnaceae; g__Ekhidna; s__
MC	7	343374	EU823291	k__Bacteria; p__Bacteroidetes; c__Flavobacteriia; o__Flavobacteriales; f__Flavobacteriaceae; g__Mesonia; s__
MC	7	3463557	AB637562	k__Bacteria; p__Bacteroidetes; c__Sphingobacteriia; o__Sphingobacteriales; f__Flexibacteraceae; g__Hymenobacter; s__
MC	7	347664	EU839357	k__Bacteria; p__Bacteroidetes; c__Flavobacteriia; o__Flavobacteriales; f__Flavobacteriaceae; g__Muricauda; s__
MC	7	3488650	HQ745259	k__Bacteria; p__Bacteroidetes; c__Bacteroidia; o__Bacteroidales; f__Porphyromonadaceae; g__Parabacteroides; s__distasonis
MC	7	3522834	JQ975884	k__Bacteria; p__Bacteroidetes; c__Sphingobacteriia; o__Sphingobacteriales; f__Sphingobacteriaceae; g__Sphingobacterium; s__multivorum
MC	7	353575	FJ203363	k__Bacteria; p__Bacteroidetes; c__Sphingobacteriia; o__Sphingobacteriales; f__Amoebophilaceae; g__SGUS912; s__
MC	7	356940	FM877553	k__Bacteria; p__Bacteroidetes; c__Sphingobacteriia; o__Sphingobacteriales; f__Flammeovirgaceae; g__A4; s__
MC	7	3572981	ADMC01000025	k__Bacteria; p__Bacteroidetes; c__Bacteroidia; o__Bacteroidales; f__[Odoribacteraceae]; g__Odoribacter; s__
MC	7	3594525	HQ775034	k__Bacteria; p__Bacteroidetes; c__Bacteroidia; o__Bacteroidales; f__Porphyromonadaceae; g__Parabacteroides; s__distasonis
MC	7	3606387	AB637561	k__Bacteria; p__Bacteroidetes; c__Sphingobacteriia; o__Sphingobacteriales; f__Flexibacteraceae; g__Hymenobacter; s__
MC	7	362414	FJ405187	k__Bacteria; p__Bacteroidetes; c__Flavobacteriia; o__Flavobacteriales; f__Flavobacteriaceae; g__Leeuwenhoekiella; s__marinoflava
MC	7	363441	FJ425226	k__Bacteria; p__Bacteroidetes; c__Flavobacteriia; o__Flavobacteriales; f__Flavobacteriaceae; g__Psychroserpens; s__
MC	7	3738247	AB681342	k__Bacteria; p__Bacteroidetes; c__Flavobacteriia; o__Flavobacteriales; f__Flavobacteriaceae; g__Cellulophaga; s__lytica
MC	7	3741117	AB681450	k__Bacteria; p__Bacteroidetes; c__Flavobacteriia; o__Flavobacteriales; f__Flavobacteriaceae; g__Muricauda; s__
MC	7	3746660	HQ751317	k__Bacteria; p__Bacteroidetes; c__Bacteroidia; o__Bacteroidales; f__Porphyromonadaceae; g__Parabacteroides; s__distasonis
MC	7	376194	AB506774	k__Bacteria; p__Bacteroidetes; c__Sphingobacteriia; o__Sphingobacteriales; f__Amoebophilaceae; g__Candidatus Cardinium; s__
MC	7	377813	FJ881069	k__Bacteria; p__Bacteroidetes; c__Bacteroidia; o__Bacteroidales; f__[Paraprevotellaceae]; g__Paraprevotella; s__
MC	7	3859119	JN204482	k__Bacteria; p__Bacteroidetes; c__Sphingobacteriia; o__Sphingobacteriales; f__Amoebophilaceae; g__Candidatus Cardinium; s__
MC	7	3900683	HQ771538	k__Bacteria; p__Bacteroidetes; c__Bacteroidia; o__Bacteroidales; f__Porphyromonadaceae; g__Parabacteroides; s__distasonis
MC	7	3980967	AB696255	k__Bacteria; p__Bacteroidetes; c__Sphingobacteriia; o__Sphingobacteriales; f__Sphingobacteriaceae; g__Sphingobacterium; s__mizutaii
MC	7	4010104	HQ762365	k__Bacteria; p__Bacteroidetes; c__Bacteroidia; o__Bacteroidales; f__[Paraprevotellaceae]; g__[Prevotella]; s__tannerae
MC	7	4010666	JQ793487	k__Bacteria; p__Bacteroidetes; c__Sphingobacteriia; o__Sphingobacteriales; f__Chitinophagaceae; g__Flavisolibacter; s__
MC	7	401732	AB506779	k__Bacteria; p__Bacteroidetes; c__Sphingobacteriia; o__Sphingobacteriales; f__Amoebophilaceae; g__Candidatus Cardinium; s__
MC	7	4029446	JX016060	k__Bacteria; p__Bacteroidetes; c__Flavobacteriia; o__Flavobacteriales; f__Cryomorphaceae; g__Fluviicola; s__
MC	7	4042101	HQ118882	k__Bacteria; p__Bacteroidetes; c__Sphingobacteriia; o__Sphingobacteriales; f__Chitinophagaceae; g__Flavisolibacter; s__
MC	7	4081504	JN539560	k__Bacteria; p__Bacteroidetes; c__Flavobacteriia; o__Flavobacteriales; f__Flavobacteriaceae; g__Robiginitalea; s__
MC	7	40858	AF217499	k__Bacteria; p__Bacteroidetes; c__Sphingobacteriia; o__Sphingobacteriales; f__Rhodothermaceae; g__Rhodothermus; s__
MC	7	4144592	HQ760707	k__Bacteria; p__Bacteroidetes; c__Bacteroidia; o__Bacteroidales; f__Porphyromonadaceae; g__Parabacteroides; s__distasonis
MC	7	4183067	JN836920	k__Bacteria; p__Bacteroidetes; c__Flavobacteriia; o__Flavobacteriales; f__Flavobacteriaceae; g__Wautersiella; s__falsenii
MC	7	4186500	HQ815828	k__Bacteria; p__Bacteroidetes; c__Bacteroidia; o__Bacteroidales; f__Porphyromonadaceae; g__Parabacteroides; s__
MC	7	4243635	HQ769838	k__Bacteria; p__Bacteroidetes; c__Bacteroidia; o__Bacteroidales; f__[Odoribacteraceae]; g__Odoribacter; s__
MC	7	4291463	HQ762075	k__Bacteria; p__Bacteroidetes; c__Bacteroidia; o__Bacteroidales; f__Porphyromonadaceae; g__Porphyromonas; s__
MC	7	43899	AJ318144	k__Bacteria; p__Bacteroidetes; c__Flavobacteriia; o__Flavobacteriales; f__Flavobacteriaceae; g__Wautersiella; s__
MC	7	454823	EU703415	k__Bacteria; p__Bacteroidetes; c__Flavobacteriia; o__Flavobacteriales; f__Cryomorphaceae; g__Fluviicola; s__
MC	7	484338	NZ_ACIJ02000018	k__Bacteria; p__Bacteroidetes; c__Bacteroidia; o__Bacteroidales; f__[Paraprevotellaceae]; g__[Prevotella]; s__tannerae
MC	7	510721	GQ389175	k__Bacteria; p__Bacteroidetes; c__Sphingobacteriia; o__Sphingobacteriales; f__Flexibacteraceae; g__Dyadobacter; s__
MC	7	514494	CP001487	k__Bacteria; p__Bacteroidetes; c__Flavobacteriia; o__Flavobacteriales; f__Blattabacteriaceae; g__Blattabacterium; s__
MC	7	519067	FJ681219	k__Bacteria; p__Bacteroidetes; c__Bacteroidia; o__Bacteroidales; f__[Paraprevotellaceae]; g__[Prevotella]; s__
MC	7	524197	AB548675	k__Bacteria; p__Bacteroidetes; c__Bacteroidia; o__Bacteroidales; f__Porphyromonadaceae; g__Dysgonomonas; s__gadei
MC	7	538873	FJ628208	k__Bacteria; p__Bacteroidetes; c__Flavobacteriia; o__Flavobacteriales; f__Flavobacteriaceae; g__Polaribacter; s__
MC	7	541109	FN554611	k__Bacteria; p__Bacteroidetes; c__Sphingobacteriia; o__Sphingobacteriales; f__Flammeovirgaceae; g__Flammeovirga; s__
MC	7	541868	GQ263615	k__Bacteria; p__Bacteroidetes; c__Sphingobacteriia; o__Sphingobacteriales; f__Chitinophagaceae; g__Chitinophaga; s__
MC	7	543487	GQ452895	k__Bacteria; p__Bacteroidetes; c__Flavobacteriia; o__Flavobacteriales; f__Flavobacteriaceae; g__Ulvibacter; s__
MC	7	547999	FJ889654	k__Bacteria; p__Bacteroidetes; c__Flavobacteriia; o__Flavobacteriales; f__Flavobacteriaceae; g__Aequorivita; s__
MC	7	549943	GQ175500	k__Bacteria; p__Bacteroidetes; c__Bacteroidia; o__Bacteroidales; f__Rikenellaceae; g__Rikenella; s__
MC	7	559898	FJ623361	k__Bacteria; p__Bacteroidetes; c__Sphingobacteriia; o__Sphingobacteriales; f__Flammeovirgaceae; g__A4; s__
MC	7	561099	GQ381279	k__Bacteria; p__Bacteroidetes; c__Flavobacteriia; o__Flavobacteriales; f__Flavobacteriaceae; g__Myroides; s__odoratimimus
MC	7	562100	FM958446	k__Bacteria; p__Bacteroidetes; c__Sphingobacteriia; o__Sphingobacteriales; f__Sphingobacteriaceae; g__Sphingobacterium; s__multivorum
MC	7	568419	GQ383925	k__Bacteria; p__Bacteroidetes; c__Flavobacteriia; o__Flavobacteriales; f__Flavobacteriaceae; g__Wautersiella; s__
MC	7	570612	GU118657	k__Bacteria; p__Bacteroidetes; c__Sphingobacteriia; o__Sphingobacteriales; f__Amoebophilaceae; g__SGUS912; s__
MC	7	570755	GQ389204	k__Bacteria; p__Bacteroidetes; c__Sphingobacteriia; o__Sphingobacteriales; f__Sphingobacteriaceae; g__Pedobacter; s__
MC	7	572112	GU230418	k__Bacteria; p__Bacteroidetes; c__Flavobacteriia; o__Flavobacteriales; f__Cryomorphaceae; g__Fluviicola; s__
MC	7	572619	GU129978	k__Bacteria; p__Bacteroidetes; c__Flavobacteriia; o__Flavobacteriales; f__Flavobacteriaceae; g__Cellulophaga; s__lytica
MC	7	576293	GQ495390	k__Bacteria; p__Bacteroidetes; c__Sphingobacteriia; o__Sphingobacteriales; f__Chitinophagaceae; g__Segetibacter; s__
MC	7	577461	GQ263948	k__Bacteria; p__Bacteroidetes; c__Sphingobacteriia; o__Sphingobacteriales; f__Chitinophagaceae; g__Chitinophaga; s__
MC	7	578850	GU233518	k__Bacteria; p__Bacteroidetes; c__Flavobacteriia; o__Flavobacteriales; f__Flavobacteriaceae; g__Kordia; s__
MC	7	579644	GQ263546	k__Bacteria; p__Bacteroidetes; c__Sphingobacteriia; o__Sphingobacteriales; f__Chitinophagaceae; g__Chitinophaga; s__
MC	7	579941	EU598811	k__Bacteria; p__Bacteroidetes; c__Flavobacteriia; o__Flavobacteriales; f__Flavobacteriaceae; g__Chryseobacterium; s__joostei
MC	7	581865	GQ263624	k__Bacteria; p__Bacteroidetes; c__Sphingobacteriia; o__Sphingobacteriales; f__Balneolaceae; g__KSA1; s__
MC	7	582348	GU118523	k__Bacteria; p__Bacteroidetes; c__Sphingobacteriia; o__Sphingobacteriales; f__Amoebophilaceae; g__SGUS912; s__
MC	7	582732	GU118611	k__Bacteria; p__Bacteroidetes; c__Sphingobacteriia; o__Sphingobacteriales; f__Amoebophilaceae; g__SC3-56; s__
MC	7	583176	GQ263429	k__Bacteria; p__Bacteroidetes; c__Sphingobacteriia; o__Sphingobacteriales; f__Sphingobacteriaceae; g__Parapedobacter; s__
MC	7	585425	FN433358	k__Bacteria; p__Bacteroidetes; c__Flavobacteriia; o__Flavobacteriales; f__Flavobacteriaceae; g__Winogradskyella; s__
MC	7	585472	GU118829	k__Bacteria; p__Bacteroidetes; c__Sphingobacteriia; o__Sphingobacteriales; f__Amoebophilaceae; g__SGUS912; s__
MC	7	58610	AB078078	k__Bacteria; p__Bacteroidetes; c__Sphingobacteriia; o__Sphingobacteriales; f__Flammeovirgaceae; g__Flammeovirga; s__
MC	7	58633	AB078055	k__Bacteria; p__Bacteroidetes; c__Sphingobacteriia; o__Sphingobacteriales; f__Chitinophagaceae; g__Chitinophaga; s__
MC	7	61968	AJ244703	k__Bacteria; p__Bacteroidetes; c__Flavobacteriia; o__Flavobacteriales; f__Flavobacteriaceae; g__Leeuwenhoekiella; s__marinoflava
MC	7	624289	HM129977	k__Bacteria; p__Bacteroidetes; c__Sphingobacteriia; o__Sphingobacteriales; f__Flexibacteraceae; g__Arcicella; s__
MC	7	628748	DQ854709	k__Bacteria; p__Bacteroidetes; c__Sphingobacteriia; o__Sphingobacteriales; f__Amoebophilaceae; g__Candidatus Cardinium; s__
MC	7	636351	HM129745	k__Bacteria; p__Bacteroidetes; c__Flavobacteriia; o__Flavobacteriales; f__Cryomorphaceae; g__Fluviicola; s__
MC	7	642811	NR_025052	k__Bacteria; p__Bacteroidetes; c__Bacteroidia; o__Bacteroidales; f__Porphyromonadaceae; g__Porphyromonas; s__
MC	7	657365	NR_026136	k__Bacteria; p__Bacteroidetes; c__Bacteroidia; o__Bacteroidales; f__Porphyromonadaceae; g__Porphyromonas; s__
MC	7	671937	HQ111156	k__Bacteria; p__Bacteroidetes; c__Sphingobacteriia; o__Sphingobacteriales; f__Flexibacteraceae; g__Runella; s__
MC	7	700709	DQ854697	k__Bacteria; p__Bacteroidetes; c__Sphingobacteriia; o__Sphingobacteriales; f__Amoebophilaceae; g__Candidatus Cardinium; s__
MC	7	702434	FN428767	k__Bacteria; p__Bacteroidetes; c__Sphingobacteriia; o__Sphingobacteriales; f__Flexibacteraceae; g__Arcicella; s__
MC	7	70361	AJ244696	k__Bacteria; p__Bacteroidetes; c__Flavobacteriia; o__Flavobacteriales; f__Flavobacteriaceae; g__Zunongwangia; s__profunda
MC	7	704775	EU715301	k__Bacteria; p__Bacteroidetes; c__Sphingobacteriia; o__Sphingobacteriales; f__Sphingobacteriaceae; g__Pedobacter; s__
MC	7	706881	HM129331	k__Bacteria; p__Bacteroidetes; c__Flavobacteriia; o__Flavobacteriales; f__Cryomorphaceae; g__Fluviicola; s__
MC	7	708957	AB506370	k__Bacteria; p__Bacteroidetes; c__Bacteroidia; o__Bacteroidales; f__[Paraprevotellaceae]; g__YRC22; s__
MC	7	717839	AB547446	k__Bacteria; p__Bacteroidetes; c__Bacteroidia; o__Bacteroidales; f__Porphyromonadaceae; g__Dysgonomonas; s__
MC	7	720965	HM129370	k__Bacteria; p__Bacteroidetes; c__Sphingobacteriia; o__Sphingobacteriales; f__Flexibacteraceae; g__Arcicella; s__
MC	7	723201	HM129579	k__Bacteria; p__Bacteroidetes; c__Flavobacteriia; o__Flavobacteriales; f__Cryomorphaceae; g__Fluviicola; s__
MC	7	724085	HM126715	k__Bacteria; p__Bacteroidetes; c__Sphingobacteriia; o__Sphingobacteriales; f__Balneolaceae; g__KSA1; s__
MC	7	743759	GU569123	k__Bacteria; p__Bacteroidetes; c__Sphingobacteriia; o__Sphingobacteriales; f__Sphingobacteriaceae; g__Pedobacter; s__
MC	7	748180	FR685313	k__Bacteria; p__Bacteroidetes; c__Flavobacteriia; o__Flavobacteriales; f__Flavobacteriaceae; g__Sediminicola; s__
MC	7	751459	HM127111	k__Bacteria; p__Bacteroidetes; c__Sphingobacteriia; o__Sphingobacteriales; f__Rhodothermaceae; g__Salinibacter; s__
MC	7	751764	FN668181	k__Bacteria; p__Bacteroidetes; c__Flavobacteriia; o__Flavobacteriales; f__Cryomorphaceae; g__Fluviicola; s__
MC	7	752166	EU560781	k__Bacteria; p__Bacteroidetes; c__Bacteroidia; o__Bacteroidales; f__Porphyromonadaceae; g__Dysgonomonas; s__
MC	7	78037	AB088917	k__Bacteria; p__Bacteroidetes; c__Bacteroidia; o__Bacteroidales; f__Porphyromonadaceae; g__Candidatus Azobacteroides; s__
MC	7	784134	HM633187	k__Bacteria; p__Bacteroidetes; c__Sphingobacteriia; o__Sphingobacteriales; f__Flexibacteraceae; g__Dyadobacter; s__
MC	7	785196	HM129659	k__Bacteria; p__Bacteroidetes; c__Sphingobacteriia; o__Sphingobacteriales; f__Flexibacteraceae; g__Arcicella; s__
MC	7	787355	GU724740	k__Bacteria; p__Bacteroidetes; c__Bacteroidia; o__Bacteroidales; f__Porphyromonadaceae; g__Parabacteroides; s__
MC	7	790285	HM128275	k__Bacteria; p__Bacteroidetes; c__Flavobacteriia; o__Flavobacteriales; f__Flavobacteriaceae; g__Psychroflexus; s__
MC	7	793240	HM126718	k__Bacteria; p__Bacteroidetes; c__Flavobacteriia; o__Flavobacteriales; f__Flavobacteriaceae; g__Robiginitalea; s__
MC	7	795842	FR686298	k__Bacteria; p__Bacteroidetes; c__Flavobacteriia; o__Flavobacteriales; f__Flavobacteriaceae; g__Sediminicola; s__
MC	7	799405	NR_024893	k__Bacteria; p__Bacteroidetes; c__Flavobacteriia; o__Flavobacteriales; f__Flavobacteriaceae; g__Arenibacter; s__
MC	7	805536	FR682715	k__Bacteria; p__Bacteroidetes; c__Flavobacteriia; o__Flavobacteriales; f__Flavobacteriaceae; g__Sejongia; s__
MC	7	808697	HM630238	k__Bacteria; p__Bacteroidetes; c__Bacteroidia; o__Bacteroidales; f__Rikenellaceae; g__PW3; s__
MC	7	810080	HQ326253	k__Bacteria; p__Bacteroidetes; c__Flavobacteriia; o__Flavobacteriales; f__Flavobacteriaceae; g__Muricauda; s__
MC	7	812479	HM243807	k__Bacteria; p__Bacteroidetes; c__Sphingobacteriia; o__Sphingobacteriales; f__Flexibacteraceae; g__Hymenobacter; s__
MC	7	818337	GU201973	k__Bacteria; p__Bacteroidetes; c__Flavobacteriia; o__Flavobacteriales; f__Flavobacteriaceae; g__Tenacibaculum; s__
MC	7	82233	AY167315	k__Bacteria; p__Bacteroidetes; c__Flavobacteriia; o__Flavobacteriales; f__Flavobacteriaceae; g__Leeuwenhoekiella; s__marinoflava
MC	7	830349	AB533957	k__Bacteria; p__Bacteroidetes; c__Sphingobacteriia; o__Sphingobacteriales; f__Rhodothermaceae; g__Salinibacter; s__
MC	7	830393	HQ674315	k__Bacteria; p__Bacteroidetes; c__Flavobacteriia; o__Flavobacteriales; f__Flavobacteriaceae; g__Polaribacter; s__
MC	7	832257	FR691451	k__Bacteria; p__Bacteroidetes; c__Sphingobacteriia; o__Sphingobacteriales; f__Flexibacteraceae; g__Spirosoma; s__
MC	7	832309	HQ396953	k__Bacteria; p__Bacteroidetes; c__Flavobacteriia; o__Flavobacteriales; f__Flavobacteriaceae; g__Gramella; s__
MC	7	832412	HQ396970	k__Bacteria; p__Bacteroidetes; c__Flavobacteriia; o__Flavobacteriales; f__Flavobacteriaceae; g__Gramella; s__
MC	7	832556	AB533886	k__Bacteria; p__Bacteroidetes; c__Sphingobacteriia; o__Sphingobacteriales; f__Rhodothermaceae; g__Salinibacter; s__
MC	7	836773	AB533917	k__Bacteria; p__Bacteroidetes; c__Sphingobacteriia; o__Sphingobacteriales; f__Rhodothermaceae; g__Salinibacter; s__
MC	7	844364	HQ425196	k__Bacteria; p__Bacteroidetes; c__Sphingobacteriia; o__Sphingobacteriales; f__Rhodothermaceae; g__Salinibacter; s__
MC	7	851656	ACHA02000013	k__Bacteria; p__Bacteroidetes; c__Sphingobacteriia; o__Sphingobacteriales; f__Sphingobacteriaceae; g__Sphingobacterium; s__
MC	7	861196	HQ857634	k__Bacteria; p__Bacteroidetes; c__Sphingobacteriia; o__Sphingobacteriales; f__Balneolaceae; g__KSA1; s__
MC	7	865474	HQ857727	k__Bacteria; p__Bacteroidetes; c__Flavobacteriia; o__Flavobacteriales; f__Flavobacteriaceae; g__Gillisia; s__
MC	7	883927	HQ697778	k__Bacteria; p__Bacteroidetes; c__Flavobacteriia; o__Flavobacteriales; f__Flavobacteriaceae; g__Salinimicrobium; s__
MC	7	91480	AY337599	k__Bacteria; p__Bacteroidetes; c__Sphingobacteriia; o__Sphingobacteriales; f__Sphingobacteriaceae; g__Pedobacter; s__
MC	7	920243	HQ857678	k__Bacteria; p__Bacteroidetes; c__Flavobacteriia; o__Flavobacteriales; f__Flavobacteriaceae; g__Salinimicrobium; s__
MC	7	938672	HQ716429	k__Bacteria; p__Bacteroidetes; c__Bacteroidia; o__Bacteroidales; f__Prevotellaceae; g__Prevotella; s__
MC	7	96230	AJ585427	k__Bacteria; p__Bacteroidetes; c__Flavobacteriia; o__Flavobacteriales; f__Flavobacteriaceae; g__Flavobacterium; s__
MC	7	972220	HQ857684	k__Bacteria; p__Bacteroidetes; c__Sphingobacteriia; o__Sphingobacteriales; f__Balneolaceae; g__Balneola; s__
MC	7	99670	AB191040	k__Bacteria; p__Bacteroidetes; c__Sphingobacteriia; o__Sphingobacteriales; f__Saprospiraceae; g__Aureispira; s__
MC	8	100508	AY553120	k__Bacteria; p__Bacteroidetes; c__Sphingobacteriia; o__Sphingobacteriales; f__Balneolaceae; g__KSA1; s__
MC	8	1010586	HQ857720	k__Bacteria; p__Bacteroidetes; c__Sphingobacteriia; o__Sphingobacteriales; f__Balneolaceae; g__Balneola; s__
MC	8	106275	AY468480	k__Bacteria; p__Bacteroidetes; c__Flavobacteriia; o__Flavobacteriales; f__Flavobacteriaceae; g__Elizabethkingia; s__meningoseptica
MC	8	106591	AY468482	k__Bacteria; p__Bacteroidetes; c__Flavobacteriia; o__Flavobacteriales; f__Flavobacteriaceae; g__Elizabethkingia; s__meningoseptica
MC	8	1105533	GU437235	k__Bacteria; p__Bacteroidetes; c__Sphingobacteriia; o__Sphingobacteriales; f__Rhodothermaceae; g__Rhodothermus; s__
MC	8	1106024	JF431460	k__Bacteria; p__Bacteroidetes; c__Sphingobacteriia; o__Sphingobacteriales; f__Sphingobacteriaceae; g__Pedobacter; s__
MC	8	1107152	JF317279	k__Bacteria; p__Bacteroidetes; c__Flavobacteriia; o__Flavobacteriales; f__Flavobacteriaceae; g__Flavobacterium; s__gelidilacus
MC	8	1108168	AB571084	k__Bacteria; p__Bacteroidetes; c__Sphingobacteriia; o__Sphingobacteriales; f__Flammeovirgaceae; g__A4; s__
MC	8	1109017	GQ274077	k__Bacteria; p__Bacteroidetes; c__Flavobacteriia; o__Flavobacteriales; f__Flavobacteriaceae; g__Tenacibaculum; s__
MC	8	1109650	GQ274256	k__Bacteria; p__Bacteroidetes; c__Flavobacteriia; o__Flavobacteriales; f__Flavobacteriaceae; g__Winogradskyella; s__
MC	8	1110877	HM049701	k__Bacteria; p__Bacteroidetes; c__Sphingobacteriia; o__Sphingobacteriales; f__Sphingobacteriaceae; g__Pedobacter; s__
MC	8	1114688	JF825444	k__Bacteria; p__Bacteroidetes; c__Flavobacteriia; o__Flavobacteriales; f__Flavobacteriaceae; g__Maribacter; s__
MC	8	1117418	JF697384	k__Bacteria; p__Bacteroidetes; c__Sphingobacteriia; o__Sphingobacteriales; f__Flexibacteraceae; g__Arcicella; s__
MC	8	111914	AY871832	k__Bacteria; p__Bacteroidetes; c__Flavobacteriia; o__Flavobacteriales; f__Flavobacteriaceae; g__Riemerella; s__
MC	8	1120139	JF697385	k__Bacteria; p__Bacteroidetes; c__Flavobacteriia; o__Flavobacteriales; f__Flavobacteriaceae; g__Flavobacterium; s__
MC	8	112081	AB193101	k__Bacteria; p__Bacteroidetes; c__Flavobacteriia; o__Flavobacteriales; f__Flavobacteriaceae; g__Chryseobacterium; s__joostei
MC	8	1121542	HQ218634	k__Bacteria; p__Bacteroidetes; c__Sphingobacteriia; o__Sphingobacteriales; f__Sphingobacteriaceae; g__Olivibacter; s__
MC	8	112170	AY871829	k__Bacteria; p__Bacteroidetes; c__Flavobacteriia; o__Flavobacteriales; f__Flavobacteriaceae; g__Riemerella; s__
MC	8	1122164	NR_044778	k__Bacteria; p__Bacteroidetes; c__Bacteroidia; o__Bacteroidales; f__Porphyromonadaceae; g__Dysgonomonas; s__
MC	8	1122502	NR_041372	k__Bacteria; p__Bacteroidetes; c__Sphingobacteriia; o__Sphingobacteriales; f__Flexibacteraceae; g__Dyadobacter; s__
MC	8	1128119	JN559618	k__Bacteria; p__Bacteroidetes; c__Bacteroidia; o__Bacteroidales; f__Bacteroidaceae; g__Bacteroides; s__
MC	8	1130911	NR_044077	k__Bacteria; p__Bacteroidetes; c__Sphingobacteriia; o__Sphingobacteriales; f__Sphingobacteriaceae; g__Sphingobacterium; s__
MC	8	113178	AY913400	k__Bacteria; p__Bacteroidetes; c__Sphingobacteriia; o__Sphingobacteriales; f__Balneolaceae; g__KSA1; s__
MC	8	1132099	JN032965	k__Bacteria; p__Bacteroidetes; c__Bacteroidia; o__Bacteroidales; f__[Paraprevotellaceae]; g__[Prevotella]; s__
MC	8	1132456	NR_042506	k__Bacteria; p__Bacteroidetes; c__Flavobacteriia; o__Flavobacteriales; f__Flavobacteriaceae; g__Chryseobacterium; s__
MC	8	1135358	JN232988	k__Bacteria; p__Bacteroidetes; c__Flavobacteriia; o__Flavobacteriales; f__Flavobacteriaceae; g__Polaribacter; s__
MC	8	1137755	JN177702	k__Bacteria; p__Bacteroidetes; c__Flavobacteriia; o__Flavobacteriales; f__Flavobacteriaceae; g__Polaribacter; s__irgensii
MC	8	1144159	NR_041375	k__Bacteria; p__Bacteroidetes; c__Sphingobacteriia; o__Sphingobacteriales; f__Chitinophagaceae; g__Chitinophaga; s__
MC	8	1145598	NR_044107	k__Bacteria; p__Bacteroidetes; c__Flavobacteriia; o__Flavobacteriales; f__Flavobacteriaceae; g__Flavobacterium; s__
MC	8	1148289	AB671760	k__Bacteria; p__Bacteroidetes; c__Flavobacteriia; o__Flavobacteriales; f__Flavobacteriaceae; g__Capnocytophaga; s__haemolytica
MC	8	118798	DQ009092	k__Bacteria; p__Bacteroidetes; c__Flavobacteriia; o__Flavobacteriales; f__Cryomorphaceae; g__Fluviicola; s__
MC	8	130442	AY987851	k__Bacteria; p__Bacteroidetes; c__Sphingobacteriia; o__Sphingobacteriales; f__Rhodothermaceae; g__Salinibacter; s__
MC	8	138295	DQ129648	k__Bacteria; p__Bacteroidetes; c__Sphingobacteriia; o__Sphingobacteriales; f__Chitinophagaceae; g__Flavisolibacter; s__
MC	8	139081	AY576744	k__Bacteria; p__Bacteroidetes; c__Flavobacteriia; o__Flavobacteriales; f__Flavobacteriaceae; g__Muricauda; s__
MC	8	139593	DQ015797	k__Bacteria; p__Bacteroidetes; c__Sphingobacteriia; o__Sphingobacteriales; f__Flammeovirgaceae; g__A4; s__
MC	8	140324	DQ015856	k__Bacteria; p__Bacteroidetes; c__Sphingobacteriia; o__Sphingobacteriales; f__Balneolaceae; g__Balneola; s__alkaliphila
MC	8	142120	DQ298754	k__Bacteria; p__Bacteroidetes; c__Flavobacteriia; o__Flavobacteriales; f__Flavobacteriaceae; g__Chryseobacterium; s__
MC	8	145427	DQ357767	k__Bacteria; p__Bacteroidetes; c__Flavobacteriia; o__Flavobacteriales; f__Flavobacteriaceae; g__Aquimarina; s__
MC	8	145716	DQ356491	k__Bacteria; p__Bacteroidetes; c__Flavobacteriia; o__Flavobacteriales; f__Flavobacteriaceae; g__Salegentibacter; s__
MC	8	148521	AM180743	k__Bacteria; p__Bacteroidetes; c__Flavobacteriia; o__Flavobacteriales; f__Flavobacteriaceae; g__Maribacter; s__
MC	8	148616	AY672073	k__Bacteria; p__Bacteroidetes; c__Bacteroidia; o__Bacteroidales; f__Porphyromonadaceae; g__Porphyromonas; s__
MC	8	151755	DQ346456	k__Bacteria; p__Bacteroidetes; c__Flavobacteriia; o__Flavobacteriales; f__Flavobacteriaceae; g__Wautersiella; s__
MC	8	151883	DQ396033	k__Bacteria; p__Bacteroidetes; c__Flavobacteriia; o__Flavobacteriales; f__Flavobacteriaceae; g__Zunongwangia; s__profunda
MC	8	152840	DQ395657	k__Bacteria; p__Bacteroidetes; c__Flavobacteriia; o__Flavobacteriales; f__Flavobacteriaceae; g__Tenacibaculum; s__
MC	8	153026	AB249681	k__Bacteria; p__Bacteroidetes; c__Sphingobacteriia; o__Sphingobacteriales; f__Flexibacteraceae; g__Runella; s__
MC	8	153233	DQ346464	k__Bacteria; p__Bacteroidetes; c__Flavobacteriia; o__Flavobacteriales; f__Flavobacteriaceae; g__Wautersiella; s__
MC	8	153248	DQ365995	k__Bacteria; p__Bacteroidetes; c__Sphingobacteriia; o__Sphingobacteriales; f__Chitinophagaceae; g__Segetibacter; s__
MC	8	153795	DQ396009	k__Bacteria; p__Bacteroidetes; c__Flavobacteriia; o__Flavobacteriales; f__Flavobacteriaceae; g__Zunongwangia; s__profunda
MC	8	153984	AAOG01000003	k__Bacteria; p__Bacteroidetes; c__Flavobacteriia; o__Flavobacteriales; f__Flavobacteriaceae; g__Polaribacter; s__irgensii
MC	8	154076	DQ396174	k__Bacteria; p__Bacteroidetes; c__Flavobacteriia; o__Flavobacteriales; f__Flavobacteriaceae; g__Zunongwangia; s__profunda
MC	8	154376	DQ365988	k__Bacteria; p__Bacteroidetes; c__Flavobacteriia; o__Flavobacteriales; f__Flavobacteriaceae; g__Gillisia; s__
MC	8	154766	AM237314	k__Bacteria; p__Bacteroidetes; c__Sphingobacteriia; o__Sphingobacteriales; f__Chitinophagaceae; g__Chitinophaga; s__arvensicola
MC	8	156799	DQ454168	k__Bacteria; p__Bacteroidetes; c__Flavobacteriia; o__Flavobacteriales; f__Flavobacteriaceae; g__Riemerella; s__
MC	8	1574400	AB636992	k__Bacteria; p__Bacteroidetes; c__Sphingobacteriia; o__Sphingobacteriales; f__Flexibacteraceae; g__Pontibacter; s__korlensis
MC	8	161600	DQ659445	k__Bacteria; p__Bacteroidetes; c__Flavobacteriia; o__Flavobacteriales; f__Flavobacteriaceae; g__Flavobacterium; s__
MC	8	161743	DQ530465	k__Bacteria; p__Bacteroidetes; c__Flavobacteriia; o__Flavobacteriales; f__Flavobacteriaceae; g__Winogradskyella; s__
MC	8	162582	DQ660381	k__Bacteria; p__Bacteroidetes; c__Flavobacteriia; o__Flavobacteriales; f__Flavobacteriaceae; g__Ulvibacter; s__
MC	8	168204	DQ673676	k__Bacteria; p__Bacteroidetes; c__Flavobacteriia; o__Flavobacteriales; f__Flavobacteriaceae; g__Chryseobacterium; s__joostei
MC	8	1682356	JQ084044	k__Bacteria; p__Bacteroidetes; c__Bacteroidia; o__Bacteroidales; f__[Paraprevotellaceae]; g__Paraprevotella; s__
MC	8	1689895	JF710262	k__Bacteria; p__Bacteroidetes; c__Sphingobacteriia; o__Sphingobacteriales; f__Chitinophagaceae; g__Chitinophaga; s__
MC	8	170307	AM238686	k__Bacteria; p__Bacteroidetes; c__Flavobacteriia; o__Flavobacteriales; f__Flavobacteriaceae; g__Wautersiella; s__falsenii
MC	8	170335	DQ815763	k__Bacteria; p__Bacteroidetes; c__Bacteroidia; o__Bacteroidales; f__[Odoribacteraceae]; g__Odoribacter; s__
MC	8	171816	AB267723	k__Bacteria; p__Bacteroidetes; c__Sphingobacteriia; o__Sphingobacteriales; f__Chitinophagaceae; g__Chitinophaga; s__
MC	8	177169	EF125405	k__Bacteria; p__Bacteroidetes; c__Flavobacteriia; o__Flavobacteriales; f__Flavobacteriaceae; g__Robiginitalea; s__
MC	8	1780190	JQ712910	k__Bacteria; p__Bacteroidetes; c__Sphingobacteriia; o__Sphingobacteriales; f__Ekhidnaceae; g__Fulvivirga; s__
MC	8	1820816	HQ785842	k__Bacteria; p__Bacteroidetes; c__Bacteroidia; o__Bacteroidales; f__[Odoribacteraceae]; g__Odoribacter; s__
MC	8	1854536	HQ762399	k__Bacteria; p__Bacteroidetes; c__Bacteroidia; o__Bacteroidales; f__Porphyromonadaceae; g__Porphyromonas; s__
MC	8	1975449	HE681243	k__Bacteria; p__Bacteroidetes; c__Bacteroidia; o__Bacteroidales; f__[Paraprevotellaceae]; g__[Prevotella]; s__tannerae
MC	8	1980150	JX015735	k__Bacteria; p__Bacteroidetes; c__Flavobacteriia; o__Flavobacteriales; f__Flavobacteriaceae; g__Polaribacter; s__
MC	8	198492	AAWS01000102	k__Bacteria; p__Bacteroidetes; c__Sphingobacteriia; o__Sphingobacteriales; f__Flexibacteraceae; g__Microscilla; s__
MC	8	1988025	AB696468	k__Bacteria; p__Bacteroidetes; c__Sphingobacteriia; o__Sphingobacteriales; f__Flexibacteraceae; g__Pontibacter; s__korlensis
MC	8	200923	AY773141	k__Bacteria; p__Bacteroidetes; c__Flavobacteriia; o__Flavobacteriales; f__Flavobacteriaceae; g__Myroides; s__
MC	8	2023588	HQ762278	k__Bacteria; p__Bacteroidetes; c__Bacteroidia; o__Bacteroidales; f__Porphyromonadaceae; g__Porphyromonas; s__
MC	8	202481	EF106235	k__Bacteria; p__Bacteroidetes; c__Sphingobacteriia; o__Sphingobacteriales; f__Rhodothermaceae; g__Salisaeta; s__
MC	8	203793	EF402671	k__Bacteria; p__Bacteroidetes; c__Bacteroidia; o__Bacteroidales; f__[Odoribacteraceae]; g__Butyricimonas; s__
MC	8	205796	EF399689	k__Bacteria; p__Bacteroidetes; c__Bacteroidia; o__Bacteroidales; f__Prevotellaceae; g__Prevotella; s__copri
MC	8	213301	EF401539	k__Bacteria; p__Bacteroidetes; c__Bacteroidia; o__Bacteroidales; f__Porphyromonadaceae; g__Parabacteroides; s__distasonis
MC	8	2182757	HQ753825	k__Bacteria; p__Bacteroidetes; c__Sphingobacteriia; o__Sphingobacteriales; f__Sphingobacteriaceae; g__Pedobacter; s__
MC	8	218378	EF459714	k__Bacteria; p__Bacteroidetes; c__Sphingobacteriia; o__Sphingobacteriales; f__Rhodothermaceae; g__Salinibacter; s__
MC	8	2183900	HQ787095	k__Bacteria; p__Bacteroidetes; c__Bacteroidia; o__Bacteroidales; f__Bacteroidaceae; g__Bacteroides; s__
MC	8	2191251	HQ783053	k__Bacteria; p__Bacteroidetes; c__Bacteroidia; o__Bacteroidales; f__[Odoribacteraceae]; g__Butyricimonas; s__
MC	8	2201958	HQ761726	k__Bacteria; p__Bacteroidetes; c__Bacteroidia; o__Bacteroidales; f__Porphyromonadaceae; g__Porphyromonas; s__
MC	8	220582	EF462377	k__Bacteria; p__Bacteroidetes; c__Sphingobacteriia; o__Sphingobacteriales; f__Chitinophagaceae; g__Chitinophaga; s__
MC	8	222391	EF527870	k__Bacteria; p__Bacteroidetes; c__Flavobacteriia; o__Flavobacteriales; f__Flavobacteriaceae; g__Winogradskyella; s__
MC	8	2231213	JN713462	k__Bacteria; p__Bacteroidetes; c__Flavobacteriia; o__Flavobacteriales; f__Flavobacteriaceae; g__Capnocytophaga; s__
MC	8	229011	EF520594	k__Bacteria; p__Bacteroidetes; c__Sphingobacteriia; o__Sphingobacteriales; f__Flexibacteraceae; g__Arcicella; s__
MC	8	229724	EF572585	k__Bacteria; p__Bacteroidetes; c__Sphingobacteriia; o__Sphingobacteriales; f__Ekhidnaceae; g__NAC60-3; s__
MC	8	2309802	HQ775081	k__Bacteria; p__Bacteroidetes; c__Bacteroidia; o__Bacteroidales; f__Porphyromonadaceae; g__Parabacteroides; s__distasonis
MC	8	236361	AB301494	k__Bacteria; p__Bacteroidetes; c__Sphingobacteriia; o__Sphingobacteriales; f__Saprospiraceae; g__Lewinella; s__
MC	8	236886	EF641571	k__Bacteria; p__Bacteroidetes; c__Flavobacteriia; o__Flavobacteriales; f__Flavobacteriaceae; g__Riemerella; s__
MC	8	2386	L14639	k__Bacteria; p__Bacteroidetes; c__Flavobacteriia; o__Flavobacteriales; f__Flavobacteriaceae; g__Capnocytophaga; s__
MC	8	239331	DQ984207	k__Bacteria; p__Bacteroidetes; c__Sphingobacteriia; o__Sphingobacteriales; f__Sphingobacteriaceae; g__Sphingobacterium; s__multivorum
MC	8	239789	EF612764	k__Bacteria; p__Bacteroidetes; c__Flavobacteriia; o__Flavobacteriales; f__Flavobacteriaceae; g__Salegentibacter; s__
MC	8	2451	AF001367	k__Bacteria; p__Bacteroidetes; c__Flavobacteriia; o__Flavobacteriales; f__Flavobacteriaceae; g__Gelidibacter; s__algens
MC	8	246099	EU290153	k__Bacteria; p__Bacteroidetes; c__Flavobacteriia; o__Flavobacteriales; f__Flavobacteriaceae; g__Aequorivita; s__
MC	8	2464	AB015262	k__Bacteria; p__Bacteroidetes; c__Flavobacteriia; o__Flavobacteriales; f__Flavobacteriaceae; g__Psychroserpens; s__
MC	8	2496243	HQ760782	k__Bacteria; p__Bacteroidetes; c__Bacteroidia; o__Bacteroidales; f__[Odoribacteraceae]; g__Odoribacter; s__
MC	8	2498918	HQ818318	k__Bacteria; p__Bacteroidetes; c__Bacteroidia; o__Bacteroidales; f__Bacteroidaceae; g__Bacteroides; s__fragilis
MC	8	250020	EF641575	k__Bacteria; p__Bacteroidetes; c__Flavobacteriia; o__Flavobacteriales; f__Flavobacteriaceae; g__Riemerella; s__
MC	8	254464	EU012310	k__Bacteria; p__Bacteroidetes; c__Bacteroidia; o__Bacteroidales; f__Porphyromonadaceae; g__Porphyromonas; s__
MC	8	254501	EU010202	k__Bacteria; p__Bacteroidetes; c__Flavobacteriia; o__Flavobacteriales; f__Cryomorphaceae; g__Fluviicola; s__
MC	8	2548890	AB681011	k__Bacteria; p__Bacteroidetes; c__Sphingobacteriia; o__Sphingobacteriales; f__Flammeovirgaceae; g__Flexithrix; s__dorotheae
MC	8	255909	EU326490	k__Bacteria; p__Bacteroidetes; c__Flavobacteriia; o__Flavobacteriales; f__Flavobacteriaceae; g__Flavobacterium; s__
MC	8	257515	EU289090	k__Bacteria; p__Bacteroidetes; c__Bacteroidia; o__Bacteroidales; f__Porphyromonadaceae; g__Porphyromonas; s__
MC	8	2584799	HQ782979	k__Bacteria; p__Bacteroidetes; c__Bacteroidia; o__Bacteroidales; f__[Odoribacteraceae]; g__Butyricimonas; s__
MC	8	26343	AF385549	k__Bacteria; p__Bacteroidetes; c__Sphingobacteriia; o__Sphingobacteriales; f__Sphingobacteriaceae; g__Pedobacter; s__
MC	8	263434	EF471632	k__Bacteria; p__Bacteroidetes; c__Flavobacteriia; o__Flavobacteriales; f__Flavobacteriaceae; g__Sediminicola; s__
MC	8	268067	EF426433	k__Bacteria; p__Bacteroidetes; c__Flavobacteriia; o__Flavobacteriales; f__Flavobacteriaceae; g__Elizabethkingia; s__meningoseptica
MC	8	271710	EU137441	k__Bacteria; p__Bacteroidetes; c__Bacteroidia; o__Bacteroidales; f__Porphyromonadaceae; g__Porphyromonas; s__
MC	8	274966	EU652070	k__Bacteria; p__Bacteroidetes; c__Sphingobacteriia; o__Sphingobacteriales; f__Rhodothermaceae; g__Rhodothermus; s__
MC	8	278515	EU622761	k__Bacteria; p__Bacteroidetes; c__Bacteroidia; o__Bacteroidales; f__[Paraprevotellaceae]; g__Paraprevotella; s__
MC	8	278917	EU622734	k__Bacteria; p__Bacteroidetes; c__Bacteroidia; o__Bacteroidales; f__[Paraprevotellaceae]; g__Paraprevotella; s__
MC	8	2810229	AB681071	k__Bacteria; p__Bacteroidetes; c__Sphingobacteriia; o__Sphingobacteriales; f__Flexibacteraceae; g__Microscilla; s__
MC	8	284420	EU652336	k__Bacteria; p__Bacteroidetes; c__Sphingobacteriia; o__Sphingobacteriales; f__Sphingobacteriaceae; g__Pedobacter; s__
MC	8	28897	AF361200	k__Bacteria; p__Bacteroidetes; c__Sphingobacteriia; o__Sphingobacteriales; f__Flexibacteraceae; g__Arcicella; s__
MC	8	28952	AF385513	k__Bacteria; p__Bacteroidetes; c__Bacteroidia; o__Bacteroidales; f__[Paraprevotellaceae]; g__[Prevotella]; s__
MC	8	291576	EU472013	k__Bacteria; p__Bacteroidetes; c__Bacteroidia; o__Bacteroidales; f__p-2534-18B5; g__BE24; s__
MC	8	2918776	JN532299	k__Bacteria; p__Bacteroidetes; c__Flavobacteriia; o__Flavobacteriales; f__Flavobacteriaceae; g__Robiginitalea; s__
MC	8	2929404	AB680762	k__Bacteria; p__Bacteroidetes; c__Sphingobacteriia; o__Sphingobacteriales; f__Chitinophagaceae; g__Chitinophaga; s__
MC	8	293462	EU472172	k__Bacteria; p__Bacteroidetes; c__Bacteroidia; o__Bacteroidales; f__p-2534-18B5; g__BE24; s__
MC	8	302573	EU472113	k__Bacteria; p__Bacteroidetes; c__Bacteroidia; o__Bacteroidales; f__p-2534-18B5; g__BE24; s__
MC	8	304600	EU869389	k__Bacteria; p__Bacteroidetes; c__Sphingobacteriia; o__Sphingobacteriales; f__Rhodothermaceae; g__Salinibacter; s__
MC	8	3063500	JQ406542	k__Bacteria; p__Bacteroidetes; c__Flavobacteriia; o__Flavobacteriales; f__Flavobacteriaceae; g__Capnocytophaga; s__ochracea
MC	8	307031	EU877262	k__Bacteria; p__Bacteroidetes; c__Sphingobacteriia; o__Sphingobacteriales; f__Chitinophagaceae; g__Niastella; s__
MC	8	3093672	HQ788332	k__Bacteria; p__Bacteroidetes; c__Bacteroidia; o__Bacteroidales; f__[Odoribacteraceae]; g__Odoribacter; s__
MC	8	3107307	JN439349	k__Bacteria; p__Bacteroidetes; c__Sphingobacteriia; o__Sphingobacteriales; f__Rhodothermaceae; g__Salisaeta; s__
MC	8	316012	EU823298	k__Bacteria; p__Bacteroidetes; c__Flavobacteriia; o__Flavobacteriales; f__Flavobacteriaceae; g__Leeuwenhoekiella; s__marinoflava
MC	8	318339	EU982451	k__Bacteria; p__Bacteroidetes; c__Sphingobacteriia; o__Sphingobacteriales; f__Sphingobacteriaceae; g__Sphingobacterium; s__
MC	8	3227824	NC_013418	k__Bacteria; p__Bacteroidetes; c__Flavobacteriia; o__Flavobacteriales; f__Blattabacteriaceae; g__Blattabacterium; s__
MC	8	3240166	AB696291	k__Bacteria; p__Bacteroidetes; c__Sphingobacteriia; o__Sphingobacteriales; f__Chitinophagaceae; g__Flavisolibacter; s__
MC	8	324075	EU804292	k__Bacteria; p__Bacteroidetes; c__Sphingobacteriia; o__Sphingobacteriales; f__Ekhidnaceae; g__JTB248; s__
MC	8	324200	FJ172791	k__Bacteria; p__Bacteroidetes; c__Bacteroidia; o__Bacteroidales; f__Bacteroidaceae; g__BF311; s__
MC	8	328172	EU862562	k__Bacteria; p__Bacteroidetes; c__Flavobacteriia; o__Flavobacteriales; f__Flavobacteriaceae; g__Chryseobacterium; s__joostei
MC	8	3285619	HQ788260	k__Bacteria; p__Bacteroidetes; c__Bacteroidia; o__Bacteroidales; f__[Odoribacteraceae]; g__Odoribacter; s__
MC	8	3376273	HQ793611	k__Bacteria; p__Bacteroidetes; c__Bacteroidia; o__Bacteroidales; f__[Odoribacteraceae]; g__Butyricimonas; s__
MC	8	338486	EU000228	k__Bacteria; p__Bacteroidetes; c__Flavobacteriia; o__Flavobacteriales; f__Flavobacteriaceae; g__Olleya; s__
MC	8	340513	FJ202658	k__Bacteria; p__Bacteroidetes; c__Sphingobacteriia; o__Sphingobacteriales; f__Amoebophilaceae; g__SGUS912; s__
MC	8	341784	FJ202271	k__Bacteria; p__Bacteroidetes; c__Sphingobacteriia; o__Sphingobacteriales; f__Amoebophilaceae; g__SGUS912; s__
MC	8	346576	EU861939	k__Bacteria; p__Bacteroidetes; c__Sphingobacteriia; o__Sphingobacteriales; f__Chitinophagaceae; g__Segetibacter; s__
MC	8	346801	EU884984	k__Bacteria; p__Bacteroidetes; c__Bacteroidia; o__Bacteroidales; f__Rikenellaceae; g__AF12; s__
MC	8	347862	EU728709	k__Bacteria; p__Bacteroidetes; c__Bacteroidia; o__Bacteroidales; f__[Odoribacteraceae]; g__Odoribacter; s__
MC	8	3479759	JN482664	k__Bacteria; p__Bacteroidetes; c__Sphingobacteriia; o__Sphingobacteriales; f__Rhodothermaceae; g__Salisaeta; s__
MC	8	3487314	CP003000	k__Bacteria; p__Bacteroidetes; c__Flavobacteriia; o__Flavobacteriales; f__Blattabacteriaceae; g__Blattabacterium; s__
MC	8	349415	EU979041	k__Bacteria; p__Bacteroidetes; c__Sphingobacteriia; o__Sphingobacteriales; f__Chitinophagaceae; g__Flavisolibacter; s__
MC	8	350793	FJ195987	k__Bacteria; p__Bacteroidetes; c__Flavobacteriia; o__Flavobacteriales; f__Flavobacteriaceae; g__Winogradskyella; s__thalassocola
MC	8	3513015	JN515043	k__Bacteria; p__Bacteroidetes; c__Flavobacteriia; o__Flavobacteriales; f__Flavobacteriaceae; g__Robiginitalea; s__
MC	8	352052	FJ203137	k__Bacteria; p__Bacteroidetes; c__Sphingobacteriia; o__Sphingobacteriales; f__Amoebophilaceae; g__SGUS912; s__
MC	8	355541	FJ152992	k__Bacteria; p__Bacteroidetes; c__Sphingobacteriia; o__Sphingobacteriales; f__Balneolaceae; g__KSA1; s__
MC	8	3557587	JX015798	k__Bacteria; p__Bacteroidetes; c__Flavobacteriia; o__Flavobacteriales; f__Flavobacteriaceae; g__Polaribacter; s__
MC	8	366819	FJ425213	k__Bacteria; p__Bacteroidetes; c__Flavobacteriia; o__Flavobacteriales; f__Flavobacteriaceae; g__Polaribacter; s__
MC	8	3674907	HQ770664	k__Bacteria; p__Bacteroidetes; c__Bacteroidia; o__Bacteroidales; f__[Odoribacteraceae]; g__Odoribacter; s__
MC	8	3684650	HQ767534	k__Bacteria; p__Bacteroidetes; c__Bacteroidia; o__Bacteroidales; f__Bacteroidaceae; g__Bacteroides; s__fragilis
MC	8	373772	AB508950	k__Bacteria; p__Bacteroidetes; c__Flavobacteriia; o__Flavobacteriales; f__Flavobacteriaceae; g__Capnocytophaga; s__
MC	8	375160	FJ879385	k__Bacteria; p__Bacteroidetes; c__Bacteroidia; o__Bacteroidales; f__[Paraprevotellaceae]; g__Paraprevotella; s__
MC	8	3756487	HQ813553	k__Bacteria; p__Bacteroidetes; c__Bacteroidia; o__Bacteroidales; f__[Odoribacteraceae]; g__Odoribacter; s__
MC	8	37716	AY005073	k__Bacteria; p__Bacteroidetes; c__Flavobacteriia; o__Flavobacteriales; f__Flavobacteriaceae; g__Capnocytophaga; s__
MC	8	3842051	JQ579760	k__Bacteria; p__Bacteroidetes; c__Sphingobacteriia; o__Sphingobacteriales; f__Saprospiraceae; g__Aureispira; s__
MC	8	393725	EU703460	k__Bacteria; p__Bacteroidetes; c__Flavobacteriia; o__Flavobacteriales; f__Cryomorphaceae; g__Fluviicola; s__
MC	8	3970652	JN680578	k__Bacteria; p__Bacteroidetes; c__Bacteroidia; o__Bacteroidales; f__Porphyromonadaceae; g__Dysgonomonas; s__
MC	8	3976145	HQ739892	k__Bacteria; p__Bacteroidetes; c__Bacteroidia; o__Bacteroidales; f__Bacteroidaceae; g__Bacteroides; s__
MC	8	4037615	JQ084065	k__Bacteria; p__Bacteroidetes; c__Bacteroidia; o__Bacteroidales; f__[Paraprevotellaceae]; g__Paraprevotella; s__
MC	8	4057078	JQ084795	k__Bacteria; p__Bacteroidetes; c__Bacteroidia; o__Bacteroidales; f__[Paraprevotellaceae]; g__Paraprevotella; s__
MC	8	4077848	HQ769780	k__Bacteria; p__Bacteroidetes; c__Bacteroidia; o__Bacteroidales; f__[Odoribacteraceae]; g__Odoribacter; s__
MC	8	4085308	AB637564	k__Bacteria; p__Bacteroidetes; c__Sphingobacteriia; o__Sphingobacteriales; f__Flexibacteraceae; g__Hymenobacter; s__
MC	8	4109641	HQ744612	k__Bacteria; p__Bacteroidetes; c__Bacteroidia; o__Bacteroidales; f__Porphyromonadaceae; g__Parabacteroides; s__distasonis
MC	8	414747	AB506773	k__Bacteria; p__Bacteroidetes; c__Sphingobacteriia; o__Sphingobacteriales; f__Amoebophilaceae; g__Candidatus Cardinium; s__
MC	8	4153527	AB712337	k__Bacteria; p__Bacteroidetes; c__Flavobacteriia; o__Flavobacteriales; f__Flavobacteriaceae; g__Maribacter; s__
MC	8	4170715	HQ763058	k__Bacteria; p__Bacteroidetes; c__Bacteroidia; o__Bacteroidales; f__Porphyromonadaceae; g__Parabacteroides; s__
MC	8	4233437	JN236353	k__Bacteria; p__Bacteroidetes; c__Sphingobacteriia; o__Sphingobacteriales; f__Amoebophilaceae; g__Candidatus Cardinium; s__
MC	8	4243635	HQ769838	k__Bacteria; p__Bacteroidetes; c__Bacteroidia; o__Bacteroidales; f__[Odoribacteraceae]; g__Odoribacter; s__
MC	8	4272799	HQ762032	k__Bacteria; p__Bacteroidetes; c__Bacteroidia; o__Bacteroidales; f__Porphyromonadaceae; g__Porphyromonas; s__
MC	8	429502	FJ879180	k__Bacteria; p__Bacteroidetes; c__Bacteroidia; o__Bacteroidales; f__Bacteroidaceae; g__Bacteroides; s__
MC	8	454823	EU703415	k__Bacteria; p__Bacteroidetes; c__Flavobacteriia; o__Flavobacteriales; f__Cryomorphaceae; g__Fluviicola; s__
MC	8	46477	AJ438175	k__Bacteria; p__Bacteroidetes; c__Sphingobacteriia; o__Sphingobacteriales; f__Sphingobacteriaceae; g__Sphingobacterium; s__mizutaii
MC	8	510360	GQ388797	k__Bacteria; p__Bacteroidetes; c__Flavobacteriia; o__Flavobacteriales; f__Flavobacteriaceae; g__Wautersiella; s__
MC	8	514346	GU385848	k__Bacteria; p__Bacteroidetes; c__Flavobacteriia; o__Flavobacteriales; f__Flavobacteriaceae; g__Chryseobacterium; s__joostei
MC	8	539599	EU703174	k__Bacteria; p__Bacteroidetes; c__Sphingobacteriia; o__Sphingobacteriales; f__Flexibacteraceae; g__Arcicella; s__
MC	8	544948	GQ281772	k__Bacteria; p__Bacteroidetes; c__Sphingobacteriia; o__Sphingobacteriales; f__Chitinophagaceae; g__Chitinophaga; s__
MC	8	545215	GQ898474	k__Bacteria; p__Bacteroidetes; c__Bacteroidia; o__Bacteroidales; f__[Paraprevotellaceae]; g__Paraprevotella; s__
MC	8	546400	DQ854693	k__Bacteria; p__Bacteroidetes; c__Sphingobacteriia; o__Sphingobacteriales; f__Amoebophilaceae; g__Candidatus Cardinium; s__
MC	8	548343	FJ868219	k__Bacteria; p__Bacteroidetes; c__Sphingobacteriia; o__Sphingobacteriales; f__Sphingobacteriaceae; g__Sphingobacterium; s__multivorum
MC	8	548353	FJ440095	k__Bacteria; p__Bacteroidetes; c__Bacteroidia; o__Bacteroidales; f__[Paraprevotellaceae]; g__[Prevotella]; s__
MC	8	551445	FJ470477	k__Bacteria; p__Bacteroidetes; c__Bacteroidia; o__Bacteroidales; f__Porphyromonadaceae; g__Porphyromonas; s__
MC	8	551908	DQ854699	k__Bacteria; p__Bacteroidetes; c__Sphingobacteriia; o__Sphingobacteriales; f__Amoebophilaceae; g__Candidatus Cardinium; s__
MC	8	555019	GQ867476	k__Bacteria; p__Bacteroidetes; c__Bacteroidia; o__Bacteroidales; f__[Paraprevotellaceae]; g__[Prevotella]; s__
MC	8	560468	DQ854698	k__Bacteria; p__Bacteroidetes; c__Sphingobacteriia; o__Sphingobacteriales; f__Amoebophilaceae; g__Candidatus Cardinium; s__
MC	8	568067	FN433408	k__Bacteria; p__Bacteroidetes; c__Flavobacteriia; o__Flavobacteriales; f__Flavobacteriaceae; g__Polaribacter; s__
MC	8	568419	GQ383925	k__Bacteria; p__Bacteroidetes; c__Flavobacteriia; o__Flavobacteriales; f__Flavobacteriaceae; g__Wautersiella; s__
MC	8	577339	GQ360070	k__Bacteria; p__Bacteroidetes; c__Flavobacteriia; o__Flavobacteriales; f__Flavobacteriaceae; g__Elizabethkingia; s__meningoseptica
MC	8	579157	FJ612148	k__Bacteria; p__Bacteroidetes; c__Sphingobacteriia; o__Sphingobacteriales; f__Flexibacteraceae; g__Arcicella; s__
MC	8	581558	GQ263398	k__Bacteria; p__Bacteroidetes; c__Sphingobacteriia; o__Sphingobacteriales; f__Sphingobacteriaceae; g__Olivibacter; s__
MC	8	581616	GU118761	k__Bacteria; p__Bacteroidetes; c__Sphingobacteriia; o__Sphingobacteriales; f__Amoebophilaceae; g__SGUS912; s__
MC	8	589599	GU118744	k__Bacteria; p__Bacteroidetes; c__Sphingobacteriia; o__Sphingobacteriales; f__Amoebophilaceae; g__SGUS912; s__
MC	8	60400	AF513434	k__Bacteria; p__Bacteroidetes; c__Flavobacteriia; o__Flavobacteriales; f__Flavobacteriaceae; g__Psychroflexus; s__
MC	8	620764	FN668178	k__Bacteria; p__Bacteroidetes; c__Flavobacteriia; o__Flavobacteriales; f__Cryomorphaceae; g__Fluviicola; s__
MC	8	63469	AJ495802	k__Bacteria; p__Bacteroidetes; c__Flavobacteriia; o__Flavobacteriales; f__Flavobacteriaceae; g__Sejongia; s__
MC	8	636351	HM129745	k__Bacteria; p__Bacteroidetes; c__Flavobacteriia; o__Flavobacteriales; f__Cryomorphaceae; g__Fluviicola; s__
MC	8	636385	EU786128	k__Bacteria; p__Bacteroidetes; c__Sphingobacteriia; o__Sphingobacteriales; f__Flammeovirgaceae; g__A4; s__
MC	8	636637	FR685923	k__Bacteria; p__Bacteroidetes; c__Flavobacteriia; o__Flavobacteriales; f__Flavobacteriaceae; g__Sediminicola; s__
MC	8	638023	HM128916	k__Bacteria; p__Bacteroidetes; c__Sphingobacteriia; o__Sphingobacteriales; f__Flexibacteraceae; g__Arcicella; s__
MC	8	657472	AB547653	k__Bacteria; p__Bacteroidetes; c__Bacteroidia; o__Bacteroidales; f__Porphyromonadaceae; g__Porphyromonas; s__
MC	8	660099	HM583587	k__Bacteria; p__Bacteroidetes; c__Bacteroidia; o__Bacteroidales; f__Porphyromonadaceae; g__Porphyromonas; s__
MC	8	660180	HM128960	k__Bacteria; p__Bacteroidetes; c__Sphingobacteriia; o__Sphingobacteriales; f__Flexibacteraceae; g__Arcicella; s__
MC	8	662038	DQ854707	k__Bacteria; p__Bacteroidetes; c__Sphingobacteriia; o__Sphingobacteriales; f__Amoebophilaceae; g__Candidatus Cardinium; s__
MC	8	673428	HM583348	k__Bacteria; p__Bacteroidetes; c__Flavobacteriia; o__Flavobacteriales; f__Flavobacteriaceae; g__Muricauda; s__
MC	8	674624	FR684224	k__Bacteria; p__Bacteroidetes; c__Flavobacteriia; o__Flavobacteriales; f__Flavobacteriaceae; g__Sediminicola; s__
MC	8	678331	HM128844	k__Bacteria; p__Bacteroidetes; c__Sphingobacteriia; o__Sphingobacteriales; f__Flexibacteraceae; g__Arcicella; s__
MC	8	680922	HM366471	k__Bacteria; p__Bacteroidetes; c__Sphingobacteriia; o__Sphingobacteriales; f__Chitinophagaceae; g__Segetibacter; s__
MC	8	681846	EU090715	k__Bacteria; p__Bacteroidetes; c__Flavobacteriia; o__Flavobacteriales; f__Flavobacteriaceae; g__Winogradskyella; s__thalassocola
MC	8	690007	HM129147	k__Bacteria; p__Bacteroidetes; c__Sphingobacteriia; o__Sphingobacteriales; f__Flexibacteraceae; g__Arcicella; s__
MC	8	692111	HM116875	k__Bacteria; p__Bacteroidetes; c__Sphingobacteriia; o__Sphingobacteriales; f__Flexibacteraceae; g__Dyadobacter; s__
MC	8	701991	FJ889670	k__Bacteria; p__Bacteroidetes; c__Flavobacteriia; o__Flavobacteriales; f__Flavobacteriaceae; g__Gillisia; s__
MC	8	704775	EU715301	k__Bacteria; p__Bacteroidetes; c__Sphingobacteriia; o__Sphingobacteriales; f__Sphingobacteriaceae; g__Pedobacter; s__
MC	8	705950	AB522126	k__Bacteria; p__Bacteroidetes; c__Bacteroidia; o__Bacteroidales; f__Porphyromonadaceae; g__Dysgonomonas; s__
MC	8	724970	FJ470456	k__Bacteria; p__Bacteroidetes; c__Flavobacteriia; o__Flavobacteriales; f__Flavobacteriaceae; g__Capnocytophaga; s__
MC	8	724988	GQ246673	k__Bacteria; p__Bacteroidetes; c__Flavobacteriia; o__Flavobacteriales; f__Flavobacteriaceae; g__Wautersiella; s__
MC	8	729963	FN667067	k__Bacteria; p__Bacteroidetes; c__Sphingobacteriia; o__Sphingobacteriales; f__Sphingobacteriaceae; g__Pedobacter; s__cryoconitis
MC	8	732280	NR_026095	k__Bacteria; p__Bacteroidetes; c__Flavobacteriia; o__Flavobacteriales; f__Flavobacteriaceae; g__Capnocytophaga; s__
MC	8	736778	NR_025747	k__Bacteria; p__Bacteroidetes; c__Flavobacteriia; o__Flavobacteriales; f__Flavobacteriaceae; g__Arenibacter; s__
MC	8	743189	AB495173	k__Bacteria; p__Bacteroidetes; c__Flavobacteriia; o__Flavobacteriales; f__Flavobacteriaceae; g__Flavobacterium; s__succinicans
MC	8	744393	HM021726	k__Bacteria; p__Bacteroidetes; c__Sphingobacteriia; o__Sphingobacteriales; f__Sphingobacteriaceae; g__Olivibacter; s__
MC	8	746127	HM129867	k__Bacteria; p__Bacteroidetes; c__Flavobacteriia; o__Flavobacteriales; f__Cryomorphaceae; g__Fluviicola; s__
MC	8	748382	FJ859692	k__Bacteria; p__Bacteroidetes; c__Sphingobacteriia; o__Sphingobacteriales; f__Sphingobacteriaceae; g__Sphingobacterium; s__
MC	8	750945	NR_027586	k__Bacteria; p__Bacteroidetes; c__Flavobacteriia; o__Flavobacteriales; f__Flavobacteriaceae; g__Psychroflexus; s__torquis
MC	8	751764	FN668181	k__Bacteria; p__Bacteroidetes; c__Flavobacteriia; o__Flavobacteriales; f__Cryomorphaceae; g__Fluviicola; s__
MC	8	784606	GQ261279	k__Bacteria; p__Bacteroidetes; c__Sphingobacteriia; o__Sphingobacteriales; f__Flexibacteraceae; g__Pontibacter; s__
MC	8	790687	HM126987	k__Bacteria; p__Bacteroidetes; c__Flavobacteriia; o__Flavobacteriales; f__Flavobacteriaceae; g__Wautersiella; s__falsenii
MC	8	806590	HM468057	k__Bacteria; p__Bacteroidetes; c__Flavobacteriia; o__Flavobacteriales; f__Flavobacteriaceae; g__Gelidibacter; s__
MC	8	80980	AF468410	k__Bacteria; p__Bacteroidetes; c__Flavobacteriia; o__Flavobacteriales; f__Flavobacteriaceae; g__Psychroflexus; s__torquis
MC	8	81008	AF468421	k__Bacteria; p__Bacteroidetes; c__Flavobacteriia; o__Flavobacteriales; f__Flavobacteriaceae; g__Psychroserpens; s__
MC	8	812597	HQ423411	k__Bacteria; p__Bacteroidetes; c__Sphingobacteriia; o__Sphingobacteriales; f__Sphingobacteriaceae; g__Sphingobacterium; s__multivorum
MC	8	81654	AY218549	k__Bacteria; p__Bacteroidetes; c__Flavobacteriia; o__Flavobacteriales; f__Flavobacteriaceae; g__Gelidibacter; s__
MC	8	81705	AY165582	k__Bacteria; p__Bacteroidetes; c__Flavobacteriia; o__Flavobacteriales; f__Flavobacteriaceae; g__Polaribacter; s__
MC	8	817341	AB560868	k__Bacteria; p__Bacteroidetes; c__Flavobacteriia; o__Flavobacteriales; f__Flavobacteriaceae; g__Capnocytophaga; s__canimorsus
MC	8	818584	HQ326250	k__Bacteria; p__Bacteroidetes; c__Flavobacteriia; o__Flavobacteriales; f__Flavobacteriaceae; g__Muricauda; s__
MC	8	820112	FN377757	k__Bacteria; p__Bacteroidetes; c__Bacteroidia; o__Bacteroidales; f__Porphyromonadaceae; g__Candidatus Azobacteroides; s__
MC	8	822374	HQ399909	k__Bacteria; p__Bacteroidetes; c__Bacteroidia; o__Bacteroidales; f__Prevotellaceae; g__Prevotella; s__
MC	8	824628	HM468032	k__Bacteria; p__Bacteroidetes; c__Sphingobacteriia; o__Sphingobacteriales; f__Balneolaceae; g__Balneola; s__
MC	8	825407	AB533858	k__Bacteria; p__Bacteroidetes; c__Sphingobacteriia; o__Sphingobacteriales; f__Rhodothermaceae; g__Salinibacter; s__
MC	8	827823	HQ645182	k__Bacteria; p__Bacteroidetes; c__Sphingobacteriia; o__Sphingobacteriales; f__Flammeovirgaceae; g__A4; s__
MC	8	829900	AB534029	k__Bacteria; p__Bacteroidetes; c__Sphingobacteriia; o__Sphingobacteriales; f__Rhodothermaceae; g__Salinibacter; s__
MC	8	834863	HQ397361	k__Bacteria; p__Bacteroidetes; c__Sphingobacteriia; o__Sphingobacteriales; f__Balneolaceae; g__KSA1; s__
MC	8	836539	HQ397368	k__Bacteria; p__Bacteroidetes; c__Flavobacteriia; o__Flavobacteriales; f__Flavobacteriaceae; g__Salinimicrobium; s__
MC	8	84329	AJ441008	k__Bacteria; p__Bacteroidetes; c__Flavobacteriia; o__Flavobacteriales; f__Flavobacteriaceae; g__Gelidibacter; s__algens
MC	8	847686	HQ425189	k__Bacteria; p__Bacteroidetes; c__Sphingobacteriia; o__Sphingobacteriales; f__Rhodothermaceae; g__Salinibacter; s__
MC	8	887476	HQ215590	k__Bacteria; p__Bacteroidetes; c__Sphingobacteriia; o__Sphingobacteriales; f__Sphingobacteriaceae; g__Sphingobacterium; s__multivorum
MC	8	89114	AY308840	k__Bacteria; p__Bacteroidetes; c__Sphingobacteriia; o__Sphingobacteriales; f__Flexibacteraceae; g__Flectobacillus; s__
MC	8	933902	HQ857631	k__Bacteria; p__Bacteroidetes; c__Sphingobacteriia; o__Sphingobacteriales; f__Balneolaceae; g__KSA1; s__
MC	8	98890	AJ576373	k__Bacteria; p__Bacteroidetes; c__Bacteroidia; o__Bacteroidales; f__Porphyromonadaceae; g__Dysgonomonas; s__
[truncated: 6,501 more rows]
